# Supplementary material for: N,N-Dimethyl-4-[(2-pyrid­yl)diazen­yl]aniline
Source: Acta Crystallogr Sect E Struct Rep Online. 2010 Jul 7;66(Pt 8):o1923. doi: 10.1107/S1600536810025754 (PMC3007196; doi:10.1107/S1600536810025754)
Supplement: Supplementary file 1 [file e-66-o1923-sup1.cif]

##############################################################################
###                                                                        ###
###        Electronic paper (Acta Crystallographica Section E)             ###
###                                                                        ###
##############################################################################
#                                                                            #
# This CIF contains the data in a paper accepted for publication in Acta     #
# Crystallographica Section E. It conforms to the requirements of Notes      #
# for Authors for Section E, and has been peer reviewed under the auspices   #
# of the IUCr Commission on Journals.                                        #
#                                                                            #
# Full details of the Crystallographic Information File format               #
# are given in the paper "The Crystallographic Information File (CIF):       #
# a New Standard Archive File for Crystallography" by S. R. Hall, F. H.      #
# Allen and I. D. Brown [Acta Cryst. (1991), A47, 655-685].                  #
#                                                                            #
# The current version of the core CIF dictionary is obtainable from          #
# ftp://ftp.iucr.org/pub/cif_core.dic. The current version number is 2.4.    #
#                                                                            #
# Software is freely available for graphical display of the structure(s) in  #
# this CIF.  For information consult the CIF home page http://www.iucr.org/  #
# cif/home.html                                                              #
#                                                                            #
# This file may be used for bona fide research purposes within the           #
# scientific community so long as proper attribution is given to the journal # 
# article from which it was obtained.                                        #
#                                                                            #
##############################################################################
                                             
data_I
_audit_creation_method     SHELXL-97
_chemical_name_systematic
;
<i>N</i>,<i>N</i>-Dimethyl-4-[(2-pyridyl)diazenyl]aniline
;
_chemical_name_common     ?
_chemical_formula_moiety     'C13 H14 N4'
_chemical_formula_sum     'C13 H14 N4'
_chemical_formula_iupac     'C13 H14 N4'
_chemical_formula_weight     226.28
_chemical_melting_point     ?
_symmetry_cell_setting     monoclinic
_symmetry_space_group_name_H-M     'P 21/n'
_symmetry_space_group_name_Hall     '-P 2yn'
loop_
    _symmetry_equiv_pos_as_xyz
    'x, y, z'
    '-x+1/2, y+1/2, -z+1/2'
    '-x, -y, -z'
    'x-1/2, -y-1/2, z-1/2'
_cell_length_a     6.2322(4)
_cell_length_b     19.9353(11)
_cell_length_c     9.6404(6)
_cell_angle_alpha     90.00
_cell_angle_beta     96.0030(10)
_cell_angle_gamma     90.00
_cell_volume     1191.16(13)
_cell_formula_units_Z     4
_cell_measurement_reflns_used     3335
_cell_measurement_theta_min     2.36
_cell_measurement_theta_max     25.35
_cell_measurement_temperature     293(2)
_exptl_crystal_description     block
_exptl_crystal_colour     colorless
_exptl_crystal_size_max     0.279
_exptl_crystal_size_mid     0.256
_exptl_crystal_size_min     0.061
_exptl_crystal_density_diffrn     1.262
_exptl_crystal_density_meas     ?
_exptl_crystal_density_method     'not measured'
_exptl_crystal_F_000     480
_exptl_absorpt_coefficient_mu     0.079
_exptl_absorpt_correction_type     multi-scan
_exptl_absorpt_process_details     '(SADABS; Bruker, 2003)'
_exptl_absorpt_correction_T_min     0.918
_exptl_absorpt_correction_T_max     1.000
_exptl_special_details
;
;
_diffrn_ambient_temperature     293(2)
_diffrn_radiation_type     MoK\a
_diffrn_radiation_wavelength     0.71073
_diffrn_radiation_source     'fine-focus sealed tube'
_diffrn_radiation_monochromator     graphite
_diffrn_measurement_device_type     'Bruker APEX CCD area-detector'
_diffrn_measurement_method     '\f and \w scans'
_diffrn_detector_area_resol_mean     ?
_diffrn_reflns_number     12811
_diffrn_reflns_av_R_equivalents     0.0231
_diffrn_reflns_av_sigmaI/netI     0.0145
_diffrn_reflns_theta_min     2.04
_diffrn_reflns_theta_max     25.00
_diffrn_reflns_theta_full     25.00
_diffrn_measured_fraction_theta_max     1.000
_diffrn_measured_fraction_theta_full     1.000
_diffrn_reflns_limit_h_min     -7
_diffrn_reflns_limit_h_max     7
_diffrn_reflns_limit_k_min     -23
_diffrn_reflns_limit_k_max     23
_diffrn_reflns_limit_l_min     -11
_diffrn_reflns_limit_l_max     11
_diffrn_standards_number     ?
_diffrn_standards_interval_count     .
_diffrn_standards_interval_time     .
_diffrn_standards_decay_%     ?
_refine_special_details
;
Refinement of <i>F</i>^2^ against all reflections. The weighted <i>R</i>-factor
<i>wR</i> and goodness of fit <i>S</i> are based on <i>F</i>^2^, conventional
<i>R</i>-factors <i>R</i> are based on <i>F</i>, with <i>F</i> set to zero for
negative <i>F</i>^2^. The threshold expression of <i>F</i>^2^ >
\s(<i>F</i>^2^) is used only for calculating <i>R</i>-factors(gt) <i>etc</i>.
and is not relevant to the choice of reflections for refinement.
<i>R</i>-factors based on <i>F</i>^2^ are statistically about twice as large
as those based on <i>F</i>, and <i>R</i>- factors based on all data will be
even larger.
;
_reflns_number_total     2101
_reflns_number_gt     1754
_reflns_threshold_expression     I>2sigma(I)
_refine_ls_structure_factor_coef     Fsqd
_refine_ls_matrix_type     full
_refine_ls_R_factor_all     0.0457
_refine_ls_R_factor_gt     0.0379
_refine_ls_wR_factor_gt     0.1014
_refine_ls_wR_factor_ref     0.1077
_refine_ls_goodness_of_fit_ref     1.042
_refine_ls_restrained_S_all     1.042
_refine_ls_number_reflns     2101
_refine_ls_number_parameters     156
_refine_ls_number_restraints     0
_refine_ls_hydrogen_treatment     constr
_refine_ls_weighting_scheme     calc
_refine_ls_weighting_details
         'calc w=1/[\s^2^(Fo^2^)+(0.0570P)^2^+0.1546P] where P=(Fo^2^+2Fc^2^)/3'
_atom_sites_solution_hydrogens     geom
_atom_sites_solution_primary     direct
_atom_sites_solution_secondary     difmap
_refine_ls_shift/su_max     0.000
_refine_ls_shift/su_mean     0.000
_refine_diff_density_max     0.116
_refine_diff_density_min     -0.185
_refine_ls_extinction_method     none
_refine_ls_extinction_coef     ?
loop_
    _atom_type_symbol
    _atom_type_description
    _atom_type_scat_dispersion_real
    _atom_type_scat_dispersion_imag
    _atom_type_scat_source
    'C' 'C' 0.0033 0.0016
                         'International Tables Vol C Tables 4.2.6.8 and 6.1.1.4'
    'H' 'H' 0.0000 0.0000
                         'International Tables Vol C Tables 4.2.6.8 and 6.1.1.4'
    'N' 'N' 0.0061 0.0033
                         'International Tables Vol C Tables 4.2.6.8 and 6.1.1.4'
_computing_data_collection     'SMART (Bruker, 1998)'
_computing_cell_refinement     'SAINT (Bruker, 2003)'
_computing_data_reduction     'SAINT (Bruker, 2003)'
_computing_structure_solution     'SHELXTL (Sheldrick, 2008)'
_computing_structure_refinement     'SHELXTL (Sheldrick, 2008)'
_computing_molecular_graphics     'Mercury (Macrae <i>et al</i>., 2008)'
_computing_publication_material     'Mercury (Macrae <i>et al</i>., 2008)'
loop_
    _atom_site_type_symbol
    _atom_site_label
    _atom_site_fract_x
    _atom_site_fract_y
    _atom_site_fract_z
    _atom_site_U_iso_or_equiv
    _atom_site_adp_type
    _atom_site_calc_flag
    _atom_site_refinement_flags
    _atom_site_occupancy
    _atom_site_disorder_assembly
    _atom_site_disorder_group
    N N1 0.26625(18) 0.22136(6) 0.68133(12) 0.0540(3) Uani d . 1 . .
    C C1 0.2173(3) 0.27093(7) 0.76510(16) 0.0609(4) Uani d . 1 . .
    H H1 0.3306 0.2956 0.8102 0.073 Uiso calc R 1 . .
    C C2 0.0116(3) 0.28823(7) 0.78947(16) 0.0622(4) Uani d . 1 . .
    H H2 -0.0136 0.3234 0.8490 0.075 Uiso calc R 1 . .
    C C3 -0.1564(2) 0.25173(8) 0.72277(15) 0.0619(4) Uani d . 1 . .
    H H3 -0.2983 0.2620 0.7363 0.074 Uiso calc R 1 . .
    C C4 -0.1119(2) 0.20013(7) 0.63609(15) 0.0547(4) Uani d . 1 . .
    H H4 -0.2227 0.1746 0.5906 0.066 Uiso calc R 1 . .
    C C5 0.1016(2) 0.18679(6) 0.61771(13) 0.0449(3) Uani d . 1 . .
    N N2 0.16987(18) 0.13418(5) 0.53090(11) 0.0498(3) Uani d . 1 . .
    N N3 0.01419(17) 0.10823(5) 0.45640(11) 0.0487(3) Uani d . 1 . .
    C C6 0.0660(2) 0.05591(6) 0.36836(13) 0.0450(3) Uani d . 1 . .
    C C7 -0.1052(2) 0.02897(7) 0.28271(15) 0.0516(3) Uani d . 1 . .
    H H7 -0.2431 0.0459 0.2879 0.062 Uiso calc R 1 . .
    C C8 -0.0770(2) -0.02177(7) 0.19098(14) 0.0508(3) Uani d . 1 . .
    H H8 -0.1955 -0.0386 0.1352 0.061 Uiso calc R 1 . .
    C C9 0.1288(2) -0.04879(6) 0.17993(13) 0.0456(3) Uani d . 1 . .
    C C10 0.3025(2) -0.02146(7) 0.26841(15) 0.0530(4) Uani d . 1 . .
    H H10 0.4408 -0.0383 0.2644 0.064 Uiso calc R 1 . .
    C C11 0.2711(2) 0.02924(7) 0.35976(14) 0.0511(3) Uani d . 1 . .
    H H11 0.3881 0.0462 0.4169 0.061 Uiso calc R 1 . .
    N N4 0.15861(18) -0.09932(6) 0.08935(12) 0.0542(3) Uani d . 1 . .
    C C12 -0.0229(2) -0.13009(7) 0.00681(16) 0.0597(4) Uani d . 1 . .
    H H12A -0.1279 -0.1441 0.0670 0.090 Uiso calc R 1 . .
    H H12B 0.0260 -0.1684 -0.0415 0.090 Uiso calc R 1 . .
    H H12C -0.0871 -0.0982 -0.0597 0.090 Uiso calc R 1 . .
    C C13 0.3730(2) -0.12209(9) 0.06728(19) 0.0733(5) Uani d . 1 . .
    H H13A 0.4497 -0.0864 0.0272 0.110 Uiso calc R 1 . .
    H H13B 0.3624 -0.1598 0.0051 0.110 Uiso calc R 1 . .
    H H13C 0.4490 -0.1351 0.1549 0.110 Uiso calc R 1 . .
loop_
    _atom_site_aniso_label
    _atom_site_aniso_U_11
    _atom_site_aniso_U_22
    _atom_site_aniso_U_33
    _atom_site_aniso_U_12
    _atom_site_aniso_U_13
    _atom_site_aniso_U_23
    N1 0.0499(7) 0.0566(7) 0.0556(7) -0.0048(5) 0.0061(5) -0.0065(6)
    C1 0.0631(9) 0.0583(9) 0.0613(9) -0.0094(7) 0.0064(7) -0.0099(7)
    C2 0.0747(10) 0.0535(8) 0.0597(9) 0.0077(8) 0.0127(8) -0.0043(7)
    C3 0.0532(8) 0.0707(10) 0.0621(9) 0.0137(7) 0.0086(7) 0.0022(8)
    C4 0.0480(8) 0.0636(9) 0.0516(8) -0.0012(6) 0.0009(6) 0.0009(7)
    C5 0.0477(7) 0.0448(7) 0.0419(7) 0.0004(6) 0.0029(6) 0.0048(5)
    N2 0.0488(6) 0.0510(6) 0.0492(6) -0.0023(5) 0.0038(5) -0.0007(5)
    N3 0.0507(7) 0.0462(6) 0.0484(6) -0.0008(5) 0.0017(5) 0.0041(5)
    C6 0.0483(7) 0.0421(7) 0.0447(7) -0.0007(5) 0.0049(6) 0.0049(5)
    C7 0.0416(7) 0.0521(8) 0.0612(8) 0.0003(6) 0.0052(6) 0.0004(7)
    C8 0.0420(7) 0.0517(8) 0.0574(8) -0.0063(6) -0.0003(6) -0.0019(6)
    C9 0.0453(7) 0.0444(7) 0.0473(7) -0.0048(6) 0.0054(6) 0.0034(5)
    C10 0.0408(7) 0.0558(8) 0.0619(8) 0.0011(6) 0.0028(6) -0.0051(7)
    C11 0.0464(8) 0.0528(8) 0.0524(8) -0.0038(6) -0.0032(6) -0.0016(6)
    N4 0.0472(7) 0.0551(7) 0.0601(7) -0.0034(5) 0.0048(5) -0.0105(6)
    C12 0.0590(9) 0.0583(9) 0.0612(9) -0.0100(7) 0.0036(7) -0.0086(7)
    C13 0.0571(9) 0.0797(11) 0.0834(11) 0.0040(8) 0.0089(8) -0.0265(9)
_geom_special_details
;
All e.s.d.'s (except the e.s.d. in the dihedral angle between two <i>l.s.
</i>planes) are estimated using the full covariance matrix. The cell e.s.d.'s
are taken into account individually in the estimation of e.s.d.'s in
distances, angles and torsion angles; correlations between e.s.d.'s in cell
parameters are only used when they are defined by crystal symmetry. An
approximate (isotropic) treatment of cell e.s.d.'s is used for estimating
e.s.d.'s involving <i>l.s.</i> planes.
;
loop_
    _geom_bond_atom_site_label_1
    _geom_bond_atom_site_label_2
    _geom_bond_site_symmetry_2
    _geom_bond_distance
    _geom_bond_publ_flag
    N1 C5 . 1.3311(16) ?
    N1 C1 . 1.3316(18) ?
    C1 C2 . 1.371(2) ?
    C1 H1 . 0.9300 ?
    C2 C3 . 1.378(2) ?
    C2 H2 . 0.9300 ?
    C3 C4 . 1.372(2) ?
    C3 H3 . 0.9300 ?
    C4 C5 . 1.3863(19) ?
    C4 H4 . 0.9300 ?
    C5 N2 . 1.4337(16) ?
    N2 N3 . 1.2566(15) ?
    N3 C6 . 1.4035(16) ?
    C6 C7 . 1.3870(18) ?
    C6 C11 . 1.3951(19) ?
    C7 C8 . 1.3668(19) ?
    C7 H7 . 0.9300 ?
    C8 C9 . 1.4052(18) ?
    C8 H8 . 0.9300 ?
    C9 N4 . 1.3586(17) ?
    C9 C10 . 1.4156(18) ?
    C10 C11 . 1.3678(19) ?
    C10 H10 . 0.9300 ?
    C11 H11 . 0.9300 ?
    N4 C13 . 1.4477(18) ?
    N4 C12 . 1.4494(17) ?
    C12 H12A . 0.9600 ?
    C12 H12B . 0.9600 ?
    C12 H12C . 0.9600 ?
    C13 H13A . 0.9600 ?
    C13 H13B . 0.9600 ?
    C13 H13C . 0.9600 ?
loop_
    _geom_angle_atom_site_label_1
    _geom_angle_atom_site_label_2
    _geom_angle_atom_site_label_3
    _geom_angle_site_symmetry_1
    _geom_angle_site_symmetry_3
    _geom_angle
    _geom_angle_publ_flag
    C5 N1 C1 . . 116.70(12) ?
    N1 C1 C2 . . 124.61(14) ?
    N1 C1 H1 . . 117.7 ?
    C2 C1 H1 . . 117.7 ?
    C1 C2 C3 . . 117.76(14) ?
    C1 C2 H2 . . 121.1 ?
    C3 C2 H2 . . 121.1 ?
    C4 C3 C2 . . 119.19(14) ?
    C4 C3 H3 . . 120.4 ?
    C2 C3 H3 . . 120.4 ?
    C3 C4 C5 . . 118.67(13) ?
    C3 C4 H4 . . 120.7 ?
    C5 C4 H4 . . 120.7 ?
    N1 C5 C4 . . 123.06(12) ?
    N1 C5 N2 . . 112.72(11) ?
    C4 C5 N2 . . 124.21(12) ?
    N3 N2 C5 . . 112.11(11) ?
    N2 N3 C6 . . 116.04(11) ?
    C7 C6 C11 . . 118.00(12) ?
    C7 C6 N3 . . 115.89(12) ?
    C11 C6 N3 . . 126.11(12) ?
    C8 C7 C6 . . 121.93(13) ?
    C8 C7 H7 . . 119.0 ?
    C6 C7 H7 . . 119.0 ?
    C7 C8 C9 . . 120.85(12) ?
    C7 C8 H8 . . 119.6 ?
    C9 C8 H8 . . 119.6 ?
    N4 C9 C8 . . 121.36(12) ?
    N4 C9 C10 . . 121.68(12) ?
    C8 C9 C10 . . 116.95(12) ?
    C11 C10 C9 . . 121.37(12) ?
    C11 C10 H10 . . 119.3 ?
    C9 C10 H10 . . 119.3 ?
    C10 C11 C6 . . 120.90(12) ?
    C10 C11 H11 . . 119.6 ?
    C6 C11 H11 . . 119.6 ?
    C9 N4 C13 . . 121.16(11) ?
    C9 N4 C12 . . 121.01(11) ?
    C13 N4 C12 . . 117.77(12) ?
    N4 C12 H12A . . 109.5 ?
    N4 C12 H12B . . 109.5 ?
    H12A C12 H12B . . 109.5 ?
    N4 C12 H12C . . 109.5 ?
    H12A C12 H12C . . 109.5 ?
    H12B C12 H12C . . 109.5 ?
    N4 C13 H13A . . 109.5 ?
    N4 C13 H13B . . 109.5 ?
    H13A C13 H13B . . 109.5 ?
    N4 C13 H13C . . 109.5 ?
    H13A C13 H13C . . 109.5 ?
    H13B C13 H13C . . 109.5 ?
loop_
    _geom_torsion_atom_site_label_1
    _geom_torsion_atom_site_label_2
    _geom_torsion_atom_site_label_3
    _geom_torsion_atom_site_label_4
    _geom_torsion_site_symmetry_1
    _geom_torsion_site_symmetry_2
    _geom_torsion_site_symmetry_3
    _geom_torsion_site_symmetry_4
    _geom_torsion
    _geom_torsion_publ_flag
    C5 N1 C1 C2 . . . . 0.0(2) ?
    N1 C1 C2 C3 . . . . 0.1(2) ?
    C1 C2 C3 C4 . . . . 0.2(2) ?
    C2 C3 C4 C5 . . . . -0.5(2) ?
    C1 N1 C5 C4 . . . . -0.41(19) ?
    C1 N1 C5 N2 . . . . -179.47(11) ?
    C3 C4 C5 N1 . . . . 0.7(2) ?
    C3 C4 C5 N2 . . . . 179.60(12) ?
    N1 C5 N2 N3 . . . . -170.52(11) ?
    C4 C5 N2 N3 . . . . 10.44(17) ?
    C5 N2 N3 C6 . . . . -179.68(10) ?
    N2 N3 C6 C7 . . . . -177.82(11) ?
    N2 N3 C6 C11 . . . . 2.14(18) ?
    C11 C6 C7 C8 . . . . -0.6(2) ?
    N3 C6 C7 C8 . . . . 179.35(12) ?
    C6 C7 C8 C9 . . . . 0.0(2) ?
    C7 C8 C9 N4 . . . . 179.85(12) ?
    C7 C8 C9 C10 . . . . 0.5(2) ?
    N4 C9 C10 C11 . . . . -179.74(12) ?
    C8 C9 C10 C11 . . . . -0.4(2) ?
    C9 C10 C11 C6 . . . . -0.2(2) ?
    C7 C6 C11 C10 . . . . 0.7(2) ?
    N3 C6 C11 C10 . . . . -179.24(12) ?
    C8 C9 N4 C13 . . . . 173.23(14) ?
    C10 C9 N4 C13 . . . . -7.5(2) ?
    C8 C9 N4 C12 . . . . -3.9(2) ?
    C10 C9 N4 C12 . . . . 175.44(12) ?
loop_
    _geom_hbond_atom_site_label_D
    _geom_hbond_atom_site_label_H
    _geom_hbond_atom_site_label_A
    _geom_hbond_site_symmetry_A
    _geom_hbond_distance_DH
    _geom_hbond_distance_HA
    _geom_hbond_distance_DA
    _geom_hbond_angle_DHA
    C1 H1 N3 4_666 0.93 2.58 3.4516(18) 157
data_global
_journal_date_recd_electronic     2010-06-04
_journal_date_accepted     2010-06-30
_journal_name_full     'Acta Crystallographica, Section E'
_journal_year     2010
_journal_volume     66
_journal_issue      8
_journal_page_first     o1923
_journal_page_last     o1923
_journal_paper_category     QO
_journal_coeditor_code     FJ2313
_publ_contact_author_name     'Nararak Leesakul'
_publ_contact_author_address
; Department of Chemistry, Faculty of Science,
Prince of Songkla University,
Hat Yai, Songkhla,90112
Thailand
;
_publ_contact_author_email     nararak.le@psu.ac.th
_publ_contact_author_fax     '+66(0)74558841'
_publ_contact_author_phone     '+66(0)74558841'
_publ_section_title
;
<i>N</i>,<i>N</i>-Dimethyl-4-[(2-pyridyl)diazenyl]aniline
;
loop_
    _publ_author_name
    _publ_author_footnote
    _publ_author_address
    'Leesakul, Nararak' .
;
Department of Chemistry, Faculty of Science,
Prince of Songkla University, Hat Yai, Songkhla 90112, Thailand
;
    'Yoopensuk, Suthirat' .
;
Department of Chemistry, Faculty of Science,
Prince of Songkla University, Hat Yai, Songkhla 90112, Thailand
;
    'Pakawatchai, Chaveng' .
;
Department of Chemistry, Faculty of Science,
Prince of Songkla University, Hat Yai, Songkhla 90112, Thailand
;
    'Saithong, Saowanit' .
;
Department of Chemistry, Faculty of Science,
Prince of Songkla University, Hat Yai, Songkhla 90112, Thailand
;
    'Hansongnern, Kanidtha' .
;
Department of Chemistry, Faculty of Science,
Prince of Songkla University, Hat Yai, Songkhla 90112, Thailand
;
