# Supplementary material for: N,N-Dimethyl-4-[(2-pyrid­yl)diazen­yl]aniline
Source: Acta Crystallogr Sect E Struct Rep Online. 2010 Jul 7;66(Pt 8):o1923. doi: 10.1107/S1600536810025754 (PMC3007196; doi:10.1107/S1600536810025754)
Supplement: Supplementary file 2 [file e-66-o1923-Isup2.hkl]

# 
# h,k,l, Fc-squared, Fo-squared, sigma(Fo-squared) and status flag 
# 
data_I
_shelx_title ' dmazp-p21-n in P2(1)/n' 
_shelx_refln_list_code          4 
_shelx_F_calc_maximum      165.46 
_exptl_crystal_F_000       480.00 
_reflns_d_resolution_high  0.8410 
 
loop_ 
 _symmetry_equiv_pos_as_xyz 
 'x, y, z' 
 '-x+1/2, y+1/2, -z+1/2' 
 '-x, -y, -z' 
 'x-1/2, -y-1/2, z-1/2' 
 
_cell_length_a     6.2322 
_cell_length_b    19.9353 
_cell_length_c     9.6404 
_cell_angle_alpha  90.000 
_cell_angle_beta   96.003 
_cell_angle_gamma  90.000 
 
_shelx_F_squared_multiplier     1.000 
 
loop_ 
 _refln_index_h 
 _refln_index_k 
 _refln_index_l 
 _refln_F_squared_calc 
 _refln_F_squared_meas 
 _refln_F_squared_sigma 
 _refln_observed_status 
   2   0   0       35.53       37.17      0.85 o 
   4   0   0       86.04       86.34      1.78 o 
   6   0   0        0.00       -1.27      0.84 o 
   1   1   0     9616.57     8324.16     63.55 o 
   2   1   0       88.76       71.38      0.85 o 
   3   1   0        0.11       -0.04      0.22 o 
   4   1   0      115.49      108.42      1.44 o 
   5   1   0      161.23      146.46      1.90 o 
   6   1   0       36.13       34.73      1.48 o 
   7   1   0       13.08       15.65      1.45 o 
   0   2   0       68.35       68.13      0.96 o 
   1   2   0      110.50      108.20      0.97 o 
   2   2   0      208.19      183.69      1.62 o 
   3   2   0        5.32        6.97      0.40 o 
   4   2   0       87.97       69.63      1.13 o 
   5   2   0      222.49      203.89      2.33 o 
   6   2   0       19.37       20.92      1.17 o 
   7   2   0       12.51       17.51      1.52 o 
   1   3   0       23.96       20.46      0.35 o 
   2   3   0      507.37      500.65      3.67 o 
   3   3   0      141.15      137.68      1.54 o 
   4   3   0       71.00       82.87      1.25 o 
   5   3   0      165.47      163.47      2.16 o 
   6   3   0       26.08       27.52      1.25 o 
   7   3   0        1.46        2.48      0.92 o 
   0   4   0     1323.96     1302.13     13.94 o 
   1   4   0      365.04      361.93      2.66 o 
   2   4   0     2085.03     2083.46     13.66 o 
   3   4   0        5.37        7.52      0.42 o 
   4   4   0       17.79       22.79      0.72 o 
   5   4   0      162.59      156.85      2.02 o 
   6   4   0      187.58      195.38      2.98 o 
   7   4   0        4.28        6.66      1.11 o 
   1   5   0      357.87      350.12      2.63 o 
   2   5   0     1673.83     1720.59     11.42 o 
   3   5   0       33.70       25.98      0.66 o 
   4   5   0      107.16       97.68      1.39 o 
   5   5   0      960.63      959.16      7.94 o 
   6   5   0       83.91       86.84      1.95 o 
   7   5   0        1.55        0.39      1.22 o 
   0   6   0      146.01      163.24      2.06 o 
   1   6   0       16.87       12.99      0.39 o 
   2   6   0       49.49       56.56      0.76 o 
   3   6   0       55.91       57.94      0.97 o 
   4   6   0       28.80       26.28      0.79 o 
   5   6   0       64.55       66.48      1.46 o 
   6   6   0       40.84       41.06      1.49 o 
   7   6   0       15.64       20.84      1.97 o 
   1   7   0       69.58       75.63      0.92 o 
   2   7   0        0.07        0.31      0.21 o 
   3   7   0      166.24      184.78      2.23 o 
   4   7   0        7.30        5.95      0.49 o 
   5   7   0      126.21      114.42      1.90 o 
   6   7   0        7.50        8.24      0.85 o 
   7   7   0        0.10       -1.10      0.74 o 
   0   8   0      968.82      988.46      9.63 o 
   1   8   0      131.64      130.73      1.35 o 
   2   8   0      193.01      205.89      1.83 o 
   3   8   0       16.46       19.50      0.64 o 
   4   8   0       70.39       70.76      1.23 o 
   5   8   0        0.37        1.40      0.52 o 
   6   8   0       90.79       84.73      2.67 o 
   1   9   0       37.69       40.91      0.71 o 
   2   9   0      178.42      178.32      1.82 o 
   3   9   0       96.09       94.18      1.32 o 
   4   9   0       46.83       47.33      1.04 o 
   5   9   0       11.65       11.51      0.79 o 
   6   9   0       16.82       12.44      1.13 o 
   0  10   0       14.40       14.58      0.69 o 
   1  10   0       15.65       13.59      0.48 o 
   2  10   0      143.71      135.91      1.56 o 
   3  10   0      114.90      122.90      1.80 o 
   4  10   0        8.51        8.84      0.65 o 
   5  10   0       44.90       39.25      1.55 o 
   6  10   0        1.37        0.92      0.71 o 
   1  11   0        2.10        1.89      0.28 o 
   2  11   0       26.19       22.14      0.66 o 
   3  11   0       13.31       14.40      0.62 o 
   4  11   0        0.29       -0.11      0.42 o 
   5  11   0        1.90        1.24      0.65 o 
   6  11   0        7.06        7.95      1.00 o 
   0  12   0     2261.58     2465.75     23.21 o 
   1  12   0      150.52      146.26      1.82 o 
   2  12   0       48.61       49.76      0.94 o 
   3  12   0        0.30        0.34      0.31 o 
   4  12   0        1.47        1.17      0.51 o 
   5  12   0       31.05       30.06      1.50 o 
   6  12   0        2.50        1.15      0.91 o 
   1  13   0      516.13      542.57      4.65 o 
   2  13   0       82.41       75.66      2.02 o 
   3  13   0        2.82        2.91      0.44 o 
   4  13   0       13.59       14.64      1.37 o 
   5  13   0        7.23        9.17      1.01 o 
   6  13   0        0.29        1.89      0.95 o 
   0  14   0      290.00      303.58      4.02 o 
   1  14   0       17.59       16.93      0.64 o 
   2  14   0        1.42        0.91      0.40 o 
   3  14   0        2.03        3.86      0.49 o 
   4  14   0       45.98       45.76      1.95 o 
   5  14   0        0.78        1.04      0.71 o 
   1  15   0        0.01        0.01      0.38 o 
   2  15   0        0.41        1.28      0.46 o 
   3  15   0       26.04       26.97      1.16 o 
   4  15   0       40.30       41.80      1.48 o 
   5  15   0        9.83       11.89      1.28 o 
   0  16   0       27.12       26.90      1.47 o 
   1  16   0       26.94       29.50      1.11 o 
   2  16   0       81.18       82.52      1.58 o 
   3  16   0        4.08        5.40      0.71 o 
   4  16   0       61.51       63.18      2.00 o 
   5  16   0       12.71       13.46      1.39 o 
   1  17   0        7.25        8.10      0.68 o 
   2  17   0      127.62      126.97      2.03 o 
   3  17   0       36.93       36.14      1.39 o 
   4  17   0        6.46        7.44      0.95 o 
   5  17   0       30.42       28.74      1.90 o 
   0  18   0       15.66       16.27      1.40 o 
   1  18   0       23.65       24.16      1.12 o 
   2  18   0       12.66       12.17      0.82 o 
   3  18   0       90.33       89.95      2.25 o 
   4  18   0       36.21       40.95      1.95 o 
   1  19   0        1.49        2.44      0.59 o 
   2  19   0       98.82      110.24      2.14 o 
   3  19   0       10.55       11.98      1.44 o 
   4  19   0        0.01       -0.30      0.91 o 
   0  20   0       14.80       15.56      1.44 o 
   1  20   0        4.81        5.36      0.76 o 
   2  20   0       28.08       29.12      2.14 o 
   3  20   0        0.64       -0.63      0.71 o 
   1  21   0       35.05       35.58      1.46 o 
   2  21   0       10.07       10.78      1.27 o 
   3  21   0       27.89       29.74      1.86 o 
   0  22   0        0.10       -0.32      0.82 o 
   1  22   0        8.73       11.03      1.04 o 
   2  22   0        9.58       11.97      1.45 o 
   1  23   0       11.72       13.41      1.18 o 
  -7   0   1        9.18       13.22      1.91 o 
  -5   0   1       31.30       28.91      1.26 o 
  -3   0   1      184.29      165.64      2.59 o 
  -1   0   1       84.60       88.99      1.38 o 
   1   0   1     2476.40     2445.49     22.38 o 
   3   0   1        7.36       10.74      0.65 o 
   5   0   1      436.06      409.85      5.30 o 
   7   0   1       38.12       49.70      3.20 o 
  -7   1   1        7.30       11.86      1.32 o 
  -6   1   1        0.69        0.19      0.52 o 
  -5   1   1       12.60       12.44      0.77 o 
  -4   1   1      108.09      119.37      1.51 o 
  -3   1   1      286.29      306.08      2.61 o 
  -2   1   1      200.16      187.55      1.63 o 
  -1   1   1       28.11       21.07      0.37 o 
   0   1   1      173.15      216.04      1.62 o 
   1   1   1     7041.59     6634.52     46.25 o 
   2   1   1      488.20      475.19      3.72 o 
   3   1   1      113.38      107.92      1.27 o 
   4   1   1      144.96      134.32      1.64 o 
   5   1   1       20.02       21.51      0.85 o 
   6   1   1       29.33       27.96      1.25 o 
   7   1   1        8.66       13.03      1.36 o 
  -7   2   1        2.31        2.51      0.94 o 
  -6   2   1        0.12       -0.04      0.54 o 
  -5   2   1       23.85       24.32      0.84 o 
  -4   2   1       55.55       65.91      1.09 o 
  -3   2   1     2836.21     3044.07     19.87 o 
  -2   2   1      934.58      908.67      6.22 o 
  -1   2   1     3579.19     3557.65     24.34 o 
   0   2   1     1000.93      989.60      6.73 o 
   1   2   1     1211.20     1217.80      8.59 o 
   2   2   1       22.46       28.74      0.68 o 
   3   2   1       81.92       76.49      1.05 o 
   4   2   1      517.91      499.47      4.11 o 
   5   2   1      174.63      170.89      2.30 o 
   6   2   1        3.03        5.74      1.04 o 
   7   2   1        0.52        1.15      0.88 o 
  -7   3   1        3.43        3.18      1.04 o 
  -6   3   1       37.62       34.73      1.39 o 
  -5   3   1       69.83       66.70      1.41 o 
  -4   3   1        0.13        0.32      0.30 o 
  -3   3   1      386.83      470.25      3.68 o 
  -2   3   1      570.36      582.41      4.18 o 
  -1   3   1     7394.19     7047.06     54.48 o 
   0   3   1      138.56      169.83      1.33 o 
   1   3   1        9.23        7.71      0.25 o 
   2   3   1      323.67      332.17      2.62 o 
   3   3   1       36.26       37.26      0.73 o 
   4   3   1      108.20       98.10      1.46 o 
   5   3   1       61.15       58.54      1.35 o 
   6   3   1       41.06       43.30      1.77 o 
   7   3   1        3.60        5.25      1.09 o 
  -7   4   1       10.39       15.31      1.49 o 
  -6   4   1       84.47       77.22      1.81 o 
  -5   4   1       13.76       14.97      0.83 o 
  -4   4   1        5.07        6.49      0.64 o 
  -3   4   1      199.07      205.62      1.96 o 
  -2   4   1       23.43       27.98      1.03 o 
  -1   4   1       93.23      101.76      0.98 o 
   0   4   1       70.77       78.33      0.79 o 
   1   4   1      682.57      661.02      4.31 o 
   2   4   1      197.30      216.00      1.89 o 
   3   4   1        0.78        0.28      0.24 o 
   4   4   1        1.60        1.76      0.37 o 
   5   4   1      120.32      111.94      2.86 o 
   6   4   1       71.95       67.56      1.95 o 
   7   4   1       16.13       20.25      1.63 o 
  -7   5   1       21.15       18.43      1.57 o 
  -6   5   1        7.65        7.06      0.75 o 
  -5   5   1       51.80       51.33      1.30 o 
  -4   5   1       71.57       69.26      1.25 o 
  -3   5   1       11.26       15.50      0.52 o 
  -2   5   1       21.87       31.00      0.56 o 
  -1   5   1      254.98      252.37      2.01 o 
   0   5   1     2826.72     2790.77     17.97 o 
   1   5   1        0.02        0.26      0.15 o 
   2   5   1     1101.55     1156.22      7.91 o 
   3   5   1      113.01      119.06      1.42 o 
   4   5   1      171.75      169.26      1.93 o 
   5   5   1      106.57      106.64      1.80 o 
   6   5   1       10.06        9.73      1.63 o 
   7   5   1        4.50        3.66      0.92 o 
  -7   6   1        1.89        2.35      0.92 o 
  -6   6   1        0.00        0.54      0.64 o 
  -5   6   1      111.15      111.63      2.66 o 
  -4   6   1      322.16      312.48      2.91 o 
  -3   6   1       94.72      106.98      1.30 o 
  -2   6   1        4.09        5.89      0.37 o 
  -1   6   1        0.11        0.38      0.17 o 
   0   6   1       70.46       53.99      0.69 o 
   1   6   1       79.10       72.97      1.07 o 
   2   6   1       98.34       84.89      1.34 o 
   3   6   1     2389.37     2624.79     17.39 o 
   4   6   1       57.17       48.34      1.50 o 
   5   6   1        9.63       10.41      0.74 o 
   6   6   1       15.86       16.15      1.18 o 
   7   6   1        1.43        1.45      0.93 o 
  -7   7   1        3.74        5.54      1.04 o 
  -6   7   1       71.59       66.59      1.79 o 
  -5   7   1      147.70      134.72      2.09 o 
  -4   7   1       44.23       40.80      1.50 o 
  -3   7   1      167.04      165.45      1.75 o 
  -2   7   1      279.09      277.60      2.38 o 
  -1   7   1      315.48      314.92      2.53 o 
   0   7   1      583.48      597.84      4.29 o 
   1   7   1       23.82       20.75      0.56 o 
   2   7   1     2845.06     3093.30     18.96 o 
   3   7   1      101.98      113.67      1.44 o 
   4   7   1        0.59        1.43      0.39 o 
   5   7   1        0.01       -0.04      0.49 o 
   6   7   1        2.53        1.82      0.74 o 
  -6   8   1       49.14       50.83      1.66 o 
  -5   8   1       93.23       84.05      1.66 o 
  -4   8   1        7.94        8.33      0.64 o 
  -3   8   1        5.87        4.80      0.37 o 
  -2   8   1      332.76      328.44      2.77 o 
  -1   8   1       30.20       28.36      0.57 o 
   0   8   1       60.78       57.47      0.86 o 
   1   8   1        8.27        8.67      0.44 o 
   2   8   1      129.32      135.12      1.53 o 
   3   8   1      167.71      191.22      2.01 o 
   4   8   1        7.66        8.51      0.57 o 
   5   8   1        0.09       -0.47      0.50 o 
   6   8   1        7.46        6.14      0.90 o 
  -6   9   1        1.00        1.28      0.65 o 
  -5   9   1       48.28       52.69      1.39 o 
  -4   9   1      254.66      229.51      3.66 o 
  -3   9   1       59.45       54.51      0.96 o 
  -2   9   1        8.75        7.31      0.44 o 
  -1   9   1      371.23      373.24      3.02 o 
   0   9   1        7.03        7.35      0.35 o 
   1   9   1        8.80        9.61      0.48 o 
   2   9   1        8.63       10.45      0.42 o 
   3   9   1       50.59       54.92      1.00 o 
   4   9   1       11.28       12.78      0.75 o 
   5   9   1        0.46        0.78      0.62 o 
   6   9   1       31.45       33.28      1.62 o 
  -6  10   1        0.39       -0.08      0.79 o 
  -5  10   1        0.81        1.25      0.54 o 
  -4  10   1       55.01       54.86      1.37 o 
  -3  10   1      294.67      314.70      2.90 o 
  -2  10   1       38.31       38.31      0.79 o 
  -1  10   1      232.55      248.99      2.41 o 
   0  10   1        0.02       -0.28      0.19 o 
   1  10   1        0.47        0.01      0.23 o 
   2  10   1      177.18      203.69      2.16 o 
   3  10   1        9.48        8.19      0.58 o 
   4  10   1       44.94       39.50      1.10 o 
   5  10   1        6.70        7.11      0.86 o 
   6  10   1        0.11        0.63      0.70 o 
  -6  11   1        1.00        1.03      0.84 o 
  -5  11   1        1.12        1.58      0.54 o 
  -4  11   1        0.30       -0.07      0.42 o 
  -3  11   1      338.50      341.85      5.35 o 
  -2  11   1      431.59      457.90      3.78 o 
  -1  11   1        2.44        2.46      0.32 o 
   0  11   1       29.23       35.57      0.72 o 
   1  11   1      180.60      185.09      2.11 o 
   2  11   1      135.54      130.13      1.52 o 
   3  11   1        6.14        7.18      0.57 o 
   4  11   1        0.44        0.03      0.42 o 
   5  11   1       31.35       29.72      1.47 o 
   6  11   1        5.86        6.98      0.97 o 
  -6  12   1        0.49        0.37      0.89 o 
  -5  12   1        9.61       11.13      1.02 o 
  -4  12   1       11.33       11.94      0.77 o 
  -3  12   1      155.04      155.95      1.73 o 
  -2  12   1       33.34       38.36      0.87 o 
  -1  12   1       69.14       66.27      1.05 o 
   0  12   1      237.27      258.20      2.41 o 
   1  12   1        1.40        1.51      0.34 o 
   2  12   1        0.07        0.16      0.33 o 
   3  12   1       10.59       10.08      0.60 o 
   4  12   1       24.87       22.05      1.07 o 
   5  12   1        4.39        5.23      1.31 o 
   6  12   1        0.24       -0.09      0.75 o 
  -6  13   1        4.98        6.94      1.20 o 
  -5  13   1       14.26       15.64      1.18 o 
  -4  13   1        0.73        1.66      0.52 o 
  -3  13   1        2.19        1.77      0.47 o 
  -2  13   1      106.80       97.82      1.53 o 
  -1  13   1       19.94       22.45      0.73 o 
   0  13   1       54.75       48.72      0.90 o 
   1  13   1       25.83       27.41      0.87 o 
   2  13   1        2.11        2.43      0.43 o 
   3  13   1        8.42        8.26      0.60 o 
   4  13   1       13.73       15.53      0.96 o 
   5  13   1        1.12        0.74      0.67 o 
   6  13   1       14.03       12.41      1.23 o 
  -5  14   1        1.33        1.90      0.88 o 
  -4  14   1       57.02       56.85      2.22 o 
  -3  14   1      422.24      415.17      8.28 o 
  -2  14   1       24.49       25.55      0.80 o 
  -1  14   1       55.48       60.06      1.15 o 
   0  14   1       11.36       11.04      0.54 o 
   1  14   1      338.56      331.10      4.51 o 
   2  14   1        0.00        0.57      0.39 o 
   3  14   1        0.94        0.83      0.40 o 
   4  14   1       27.99       28.50      1.26 o 
   5  14   1        0.01       -0.25      0.69 o 
  -5  15   1        0.00       -0.62      0.68 o 
  -4  15   1      224.32      219.89      3.62 o 
  -3  15   1      458.90      455.44      4.96 o 
  -2  15   1       77.24       78.74      1.46 o 
  -1  15   1       27.96       30.16      1.02 o 
   0  15   1        7.91        6.77      0.55 o 
   1  15   1        3.24        4.81      0.57 o 
   2  15   1        0.03        0.71      0.40 o 
   3  15   1        3.58        3.81      0.52 o 
   4  15   1       19.01       17.79      1.23 o 
   5  15   1        0.63        1.35      1.10 o 
  -5  16   1        4.56        5.39      0.97 o 
  -4  16   1       25.93       26.21      1.48 o 
  -3  16   1      182.76      191.27      3.91 o 
  -2  16   1       16.43       16.58      0.82 o 
  -1  16   1        4.59        3.59      0.43 o 
   0  16   1       42.82       43.44      1.61 o 
   1  16   1      181.50      182.93      2.40 o 
   2  16   1       27.64       28.57      1.04 o 
   3  16   1       17.68       20.11      0.89 o 
   4  16   1        8.59       10.89      1.07 o 
   5  16   1        0.00       -0.34      0.73 o 
  -5  17   1        0.43        1.39      0.99 o 
  -4  17   1        3.62        3.96      0.85 o 
  -3  17   1       10.96        9.83      0.96 o 
  -2  17   1        2.10        4.00      0.55 o 
  -1  17   1       17.84       21.04      1.38 o 
   0  17   1        0.02        0.79      0.43 o 
   1  17   1        0.00        0.25      0.42 o 
   2  17   1      105.22      106.72      2.37 o 
   3  17   1        0.00        0.68      0.56 o 
   4  17   1        1.68        2.20      0.76 o 
   5  17   1       23.84       24.09      1.85 o 
  -4  18   1        7.14        7.90      1.03 o 
  -3  18   1       20.03       21.16      1.35 o 
  -2  18   1       30.60       29.81      1.23 o 
  -1  18   1       45.99       49.83      1.65 o 
   0  18   1        6.72        9.49      0.84 o 
   1  18   1        2.56        1.95      0.62 o 
   2  18   1        5.45        5.08      0.65 o 
   3  18   1      409.35      417.05      4.95 o 
   4  18   1        1.40        1.56      0.80 o 
  -4  19   1        8.49       13.64      1.25 o 
  -3  19   1       13.76       12.79      1.28 o 
  -2  19   1       14.89       13.53      1.26 o 
  -1  19   1       11.27       12.98      1.19 o 
   0  19   1        0.25        0.29      0.53 o 
   1  19   1       15.37       16.59      0.94 o 
   2  19   1      540.57      544.23      6.46 o 
   3  19   1       19.33       21.58      1.24 o 
   4  19   1       45.08       45.40      2.63 o 
  -3  20   1        0.82        0.41      0.75 o 
  -2  20   1       11.99       12.82      1.27 o 
  -1  20   1       25.75       26.01      1.40 o 
   0  20   1        0.93        2.11      0.57 o 
   1  20   1      106.78      115.99      2.27 o 
   2  20   1       85.48       89.43      2.05 o 
   3  20   1      116.94      115.69      2.70 o 
  -3  21   1       14.19       13.18      1.36 o 
  -2  21   1       14.45       18.45      1.52 o 
  -1  21   1       11.82       13.54      1.14 o 
   0  21   1        0.01       -0.24      0.52 o 
   1  21   1        4.69        4.88      0.73 o 
   2  21   1       62.34       64.69      1.86 o 
   3  21   1        0.00        0.68      0.88 o 
  -2  22   1       16.50       21.16      1.64 o 
  -1  22   1        5.34        6.23      0.91 o 
   0  22   1        9.16       11.22      1.09 o 
   1  22   1       34.38       39.31      1.69 o 
   2  22   1       20.53       19.56      1.58 o 
  -1  23   1        9.01        8.41      1.07 o 
   0  23   1        9.31       13.83      1.22 o 
   1  23   1       13.29       14.02      1.35 o 
  -6   0   2       32.94       35.67      1.95 o 
  -4   0   2      284.37      310.77      4.04 o 
  -2   0   2     1740.33     1682.06     15.71 o 
   0   0   2     2734.18     2687.76     24.38 o 
   2   0   2     1120.08     1100.98     10.61 o 
   4   0   2      278.66      252.50      3.49 o 
   6   0   2      168.21      183.33      4.14 o 
  -7   1   2        0.05        0.32      0.75 o 
  -6   1   2        6.26        6.78      0.77 o 
  -5   1   2       28.83       27.34      0.98 o 
  -4   1   2        7.61       10.37      0.52 o 
  -3   1   2      105.29      106.45      1.26 o 
  -2   1   2     2671.02     2714.97     17.60 o 
  -1   1   2      277.35      266.44      1.89 o 
   0   1   2        0.12        0.33      0.18 o 
   1   1   2       34.96       32.56      0.72 o 
   2   1   2       75.09       73.98      1.22 o 
   3   1   2        0.37        0.92      0.24 o 
   4   1   2       47.55       43.47      0.92 o 
   5   1   2     1254.96     1225.22     15.18 o 
   6   1   2       55.08       52.66      1.92 o 
   7   1   2        2.29        3.04      0.95 o 
  -7   2   2       15.21       17.87      1.34 o 
  -6   2   2        9.95        7.81      0.81 o 
  -5   2   2       40.82       35.73      1.09 o 
  -4   2   2        6.45        9.58      0.71 o 
  -3   2   2      104.48       85.06      1.30 o 
  -2   2   2       34.47       36.91      0.64 o 
  -1   2   2      382.51      393.95      2.86 o 
   0   2   2       55.08       57.60      0.77 o 
   1   2   2      212.23      196.62      1.62 o 
   2   2   2      612.49      667.96      5.18 o 
   3   2   2        1.30        4.82      0.33 o 
   4   2   2      758.00      704.63      5.45 o 
   5   2   2       12.37       12.61      0.91 o 
   6   2   2       32.85       31.28      1.35 o 
   7   2   2        8.09        9.51      1.26 o 
  -7   3   2        3.71        4.31      0.94 o 
  -6   3   2        9.61        8.66      0.85 o 
  -5   3   2       28.03       24.99      0.97 o 
  -4   3   2       21.91       24.77      0.69 o 
  -3   3   2       30.97       38.84      0.68 o 
  -2   3   2       34.38       31.16      0.80 o 
  -1   3   2     9496.77     9320.16     64.34 o 
   0   3   2    11472.52    10852.49    103.02 o 
   1   3   2      218.14      216.79      1.78 o 
   2   3   2      174.67      170.36      1.77 o 
   3   3   2       85.90       90.96      1.38 o 
   4   3   2      197.84      178.15      2.07 o 
   5   3   2       38.85       37.91      1.30 o 
   6   3   2       13.96       14.02      0.99 o 
   7   3   2        2.45        2.45      0.85 o 
  -7   4   2        0.72       -0.80      0.75 o 
  -6   4   2       42.92       38.91      1.45 o 
  -5   4   2      134.78      117.57      2.08 o 
  -4   4   2        4.44        4.67      0.48 o 
  -3   4   2       59.54       71.74      1.15 o 
  -2   4   2       13.26       14.62      0.63 o 
  -1   4   2     5703.80     5763.64     39.35 o 
   0   4   2    27376.16    23582.57    217.70 o 
   1   4   2     3006.17     3072.40     18.65 o 
   2   4   2      193.50      218.69      1.94 o 
   3   4   2       32.91       33.11      0.71 o 
   4   4   2       24.00       21.87      0.83 o 
   5   4   2       98.17       92.89      1.87 o 
   6   4   2       20.67       26.25      1.42 o 
   7   4   2        8.54       10.82      1.17 o 
  -7   5   2       12.28       12.98      1.23 o 
  -6   5   2      157.89      141.89      2.31 o 
  -5   5   2      164.07      161.50      2.28 o 
  -4   5   2       10.15        7.18      0.56 o 
  -3   5   2       99.07       82.09      1.68 o 
  -2   5   2        8.62        8.52      0.41 o 
  -1   5   2     1701.14     1676.08     12.82 o 
   0   5   2     1753.68     1832.41     12.01 o 
   1   5   2        0.85        1.27      0.18 o 
   2   5   2      125.55      131.36      1.47 o 
   3   5   2        7.60       11.02      0.48 o 
   4   5   2       49.34       47.09      1.10 o 
   5   5   2        5.90        7.09      0.66 o 
   6   5   2        4.65        4.44      0.84 o 
  -7   6   2       29.71       33.34      2.59 o 
  -6   6   2       20.46       23.87      1.12 o 
  -5   6   2      138.46      130.89      2.04 o 
  -4   6   2       12.34       12.13      0.71 o 
  -3   6   2        6.68        2.68      0.37 o 
  -2   6   2      232.35      235.77      2.29 o 
  -1   6   2      166.12      172.61      1.58 o 
   0   6   2        7.12        6.09      0.29 o 
   1   6   2       75.61       68.36      1.10 o 
   2   6   2      307.87      271.10      2.36 o 
   3   6   2      111.72      111.22      1.39 o 
   4   6   2        0.09        0.00      0.41 o 
   5   6   2        8.12        9.14      0.73 o 
   6   6   2        1.64        3.01      0.78 o 
  -7   7   2        6.11       10.20      1.33 o 
  -6   7   2      121.82      115.62      2.14 o 
  -5   7   2        0.20        0.99      0.51 o 
  -4   7   2       28.69       24.65      1.15 o 
  -3   7   2       62.50       71.65      1.41 o 
  -2   7   2      301.51      287.07      2.44 o 
  -1   7   2      109.10      115.45      1.32 o 
   0   7   2        7.36       12.57      0.40 o 
   1   7   2      152.72      149.96      1.66 o 
   2   7   2        0.11        0.21      0.22 o 
   3   7   2      236.89      241.48      2.34 o 
   4   7   2       38.63       39.00      1.08 o 
   5   7   2       35.50       35.23      1.16 o 
   6   7   2        0.17        0.42      0.72 o 
  -6   8   2       79.50       90.22      2.06 o 
  -5   8   2      290.24      269.35      3.20 o 
  -4   8   2        0.22        0.46      0.40 o 
  -3   8   2       26.08       27.98      0.83 o 
  -2   8   2      146.21      141.51      1.54 o 
  -1   8   2      959.89     1036.75      7.21 o 
   0   8   2      420.22      481.70      3.66 o 
   1   8   2      118.92      120.78      1.49 o 
   2   8   2      528.68      510.23      3.75 o 
   3   8   2       32.73       34.38      0.82 o 
   4   8   2        6.25        5.45      0.57 o 
   5   8   2        5.44        6.07      1.11 o 
   6   8   2        0.44        0.94      0.79 o 
  -6   9   2      197.35      187.69      3.41 o 
  -5   9   2      169.27      169.64      2.51 o 
  -4   9   2       86.59       84.97      2.29 o 
  -3   9   2       26.75       28.01      0.87 o 
  -2   9   2      318.74      321.87      2.78 o 
  -1   9   2     1805.04     1991.15     14.18 o 
   0   9   2      753.53      806.89      5.79 o 
   1   9   2       61.29       57.53      1.02 o 
   2   9   2      177.48      181.45      1.95 o 
   3   9   2       35.28       33.92      0.84 o 
   4   9   2        7.05        7.27      0.91 o 
   5   9   2       36.26       35.33      1.53 o 
   6   9   2       20.14       23.22      2.14 o 
  -6  10   2        8.90        9.14      0.92 o 
  -5  10   2       26.70       29.10      1.35 o 
  -4  10   2       25.37       23.79      1.11 o 
  -3  10   2        6.08        5.14      0.51 o 
  -2  10   2        4.50        6.04      0.40 o 
  -1  10   2      428.83      457.44      3.65 o 
   0  10   2      186.75      206.36      1.97 o 
   1  10   2       60.65       59.91      1.08 o 
   2  10   2        6.61        8.85      0.52 o 
   3  10   2        5.56        4.34      0.49 o 
   4  10   2       14.95       15.02      0.92 o 
   5  10   2        5.46        6.38      0.84 o 
   6  10   2        1.14        1.20      0.84 o 
  -6  11   2        0.20        0.50      0.77 o 
  -5  11   2       31.86       34.75      1.59 o 
  -4  11   2       80.39       82.36      1.57 o 
  -3  11   2       22.36       20.72      0.85 o 
  -2  11   2        3.43        4.79      0.39 o 
  -1  11   2       46.46       40.87      0.80 o 
   0  11   2      133.94      130.61      1.47 o 
   1  11   2        0.00       -0.07      0.27 o 
   2  11   2        4.11        3.03      0.39 o 
   3  11   2       38.08       39.21      1.06 o 
   4  11   2        1.56        1.02      0.48 o 
   5  11   2       73.22       71.20      2.39 o 
   6  11   2       11.11       13.44      1.42 o 
  -6  12   2       14.79       18.33      1.58 o 
  -5  12   2       51.70       53.35      1.64 o 
  -4  12   2       25.68       26.10      1.17 o 
  -3  12   2        0.36        1.02      0.44 o 
  -2  12   2       15.04       14.28      0.59 o 
  -1  12   2       26.74       30.34      0.75 o 
   0  12   2        0.27        0.54      0.31 o 
   1  12   2        1.45        2.04      0.38 o 
   2  12   2        8.72        8.40      0.54 o 
   3  12   2        2.27        2.67      0.47 o 
   4  12   2       12.71       12.78      0.90 o 
   5  12   2        6.62        8.54      0.96 o 
   6  12   2       16.67       15.18      1.65 o 
  -6  13   2        4.42        6.10      1.20 o 
  -5  13   2        1.02        1.14      0.72 o 
  -4  13   2       53.85       57.09      1.57 o 
  -3  13   2      325.07      330.04      3.86 o 
  -2  13   2      321.39      313.61      4.07 o 
  -1  13   2       18.08       20.77      0.68 o 
   0  13   2       20.53       23.92      0.69 o 
   1  13   2        3.91        2.76      0.43 o 
   2  13   2        0.00        0.03      0.39 o 
   3  13   2        0.30        0.61      0.39 o 
   4  13   2        6.57        5.31      0.68 o 
   5  13   2       89.08       80.05      2.21 o 
  -5  14   2       10.47       12.85      1.17 o 
  -4  14   2       58.02       59.46      1.85 o 
  -3  14   2      148.31      144.21      2.36 o 
  -2  14   2      224.99      230.43      2.45 o 
  -1  14   2       12.13       13.71      0.77 o 
   0  14   2        1.89        1.76      0.37 o 
   1  14   2       74.69       70.02      1.35 o 
   2  14   2       16.66       16.12      0.82 o 
   3  14   2        0.01       -0.54      0.36 o 
   4  14   2       65.08       64.77      2.64 o 
   5  14   2       10.18        9.46      1.05 o 
  -5  15   2        0.23        0.27      0.68 o 
  -4  15   2        0.05       -0.16      0.62 o 
  -3  15   2        6.42        6.25      0.86 o 
  -2  15   2       72.91       70.91      1.39 o 
  -1  15   2        8.29        7.24      0.51 o 
   0  15   2       12.73       14.48      0.73 o 
   1  15   2       33.02       34.10      1.10 o 
   2  15   2      137.89      137.54      3.94 o 
   3  15   2       33.88       34.22      1.08 o 
   4  15   2        5.77        6.47      0.99 o 
   5  15   2       19.19       18.73      1.54 o 
  -5  16   2        5.92        9.10      1.07 o 
  -4  16   2       20.87       22.40      1.38 o 
  -3  16   2        1.25       -0.06      0.60 o 
  -2  16   2       10.62       10.38      0.69 o 
  -1  16   2       33.95       35.31      1.15 o 
   0  16   2      256.38      248.98      3.38 o 
   1  16   2      126.46      122.27      1.94 o 
   2  16   2       16.87       19.07      0.94 o 
   3  16   2       12.08       11.66      0.82 o 
   4  16   2        3.22        2.09      0.83 o 
   5  16   2        5.68        5.02      0.94 o 
  -5  17   2       10.76       13.84      1.29 o 
  -4  17   2        4.22        3.42      0.83 o 
  -3  17   2        0.11       -0.22      0.69 o 
  -2  17   2        0.02        0.00      0.53 o 
  -1  17   2       59.58       60.77      1.65 o 
   0  17   2      142.65      140.01      3.63 o 
   1  17   2       14.58       18.01      0.97 o 
   2  17   2       28.86       25.95      1.09 o 
   3  17   2       21.17       20.62      1.04 o 
   4  17   2       56.67       54.39      2.35 o 
  -4  18   2        8.27       10.00      1.22 o 
  -3  18   2        0.00        0.67      0.66 o 
  -2  18   2        3.35        2.61      0.78 o 
  -1  18   2        0.06       -0.73      0.49 o 
   0  18   2        4.91        6.00      0.62 o 
   1  18   2       40.12       40.01      1.54 o 
   2  18   2       34.43       35.45      1.50 o 
   3  18   2       86.83       92.27      1.75 o 
   4  18   2        1.97        2.78      1.14 o 
  -4  19   2        0.29       -0.68      0.74 o 
  -3  19   2        0.02        0.14      0.79 o 
  -2  19   2        2.28        1.73      0.95 o 
  -1  19   2       12.86       12.52      1.02 o 
   0  19   2        1.96        2.93      0.68 o 
   1  19   2        0.53        0.76      0.47 o 
   2  19   2       66.89       69.98      2.35 o 
   3  19   2      108.35      109.00      2.55 o 
   4  19   2       20.98       23.13      2.08 o 
  -3  20   2        2.59        3.60      0.98 o 
  -2  20   2        4.35        4.34      0.93 o 
  -1  20   2        0.43        0.14      0.59 o 
   0  20   2       12.59       12.86      1.52 o 
   1  20   2       57.04       58.03      1.66 o 
   2  20   2        8.77       10.26      0.93 o 
   3  20   2        0.46        1.29      0.84 o 
  -3  21   2        0.22       -0.16      0.77 o 
  -2  21   2        0.01       -0.21      1.29 o 
  -1  21   2       19.00       17.62      1.26 o 
   0  21   2       16.39       16.88      1.25 o 
   1  21   2       16.48       14.79      1.33 o 
   2  21   2       16.83       20.18      1.21 o 
   3  21   2        4.53        6.21      0.97 o 
  -2  22   2       27.10       28.64      1.90 o 
  -1  22   2       14.72       13.86      1.38 o 
   0  22   2       16.30       16.74      1.29 o 
   1  22   2        9.50        7.19      1.02 o 
   2  22   2       19.30       20.33      1.40 o 
  -1  23   2       25.25       27.47      1.88 o 
   0  23   2        0.08       -0.28      0.72 o 
   1  23   2        3.45        3.72      0.88 o 
  -7   0   3       10.42       10.83      1.47 o 
  -5   0   3       41.68       35.97      1.77 o 
  -3   0   3      529.04      542.97      5.92 o 
  -1   0   3      419.99      401.24      3.77 o 
   1   0   3     1387.50     1369.51     12.94 o 
   3   0   3        2.97        3.40      0.67 o 
   5   0   3      367.36      354.17      5.95 o 
  -7   1   3       14.45       14.46      1.13 o 
  -6   1   3        5.06        3.91      0.99 o 
  -5   1   3        7.89        7.53      0.73 o 
  -4   1   3      139.80      141.95      1.68 o 
  -3   1   3      498.21      520.08      4.04 o 
  -2   1   3      148.12      149.71      1.76 o 
  -1   1   3      220.98      200.09      1.84 o 
   0   1   3      407.92      388.93      2.91 o 
   1   1   3       14.89       17.60      0.43 o 
   2   1   3      361.96      396.78      3.40 o 
   3   1   3       24.71       22.26      0.69 o 
   4   1   3       19.11       18.29      0.92 o 
   5   1   3      174.27      170.54      2.68 o 
   6   1   3       48.35       47.96      1.64 o 
  -7   2   3        8.14        7.06      0.92 o 
  -6   2   3        1.63        1.29      0.61 o 
  -5   2   3        6.23        5.93      0.69 o 
  -4   2   3       99.10      101.45      1.35 o 
  -3   2   3     1430.69     1548.05     10.54 o 
  -2   2   3      233.44      207.43      1.84 o 
  -1   2   3      139.29      142.07      1.33 o 
   0   2   3     1539.28     1561.40      9.71 o 
   1   2   3      443.57      446.57      3.34 o 
   2   2   3      245.37      291.51      2.70 o 
   3   2   3       49.73       63.02      1.11 o 
   4   2   3      549.05      536.64      5.82 o 
   5   2   3       39.49       43.82      1.45 o 
   6   2   3       10.34       13.71      1.03 o 
  -7   3   3        2.09        2.72      0.75 o 
  -6   3   3       19.44       15.55      1.05 o 
  -5   3   3       45.72       37.54      1.47 o 
  -4   3   3       29.52       35.49      0.96 o 
  -3   3   3      134.21      133.70      1.67 o 
  -2   3   3       98.92       94.20      1.19 o 
  -1   3   3        0.00       -0.08      0.17 o 
   0   3   3      680.91      657.59      4.38 o 
   1   3   3        1.82        3.03      0.25 o 
   2   3   3     1856.65     2014.79     14.37 o 
   3   3   3      843.40      908.56      7.15 o 
   4   3   3       10.38       10.21      0.66 o 
   5   3   3       90.97       82.25      1.81 o 
   6   3   3        4.03        4.61      0.77 o 
  -7   4   3        0.65        1.78      1.17 o 
  -6   4   3        0.11       -0.40      0.56 o 
  -5   4   3       41.29       36.74      1.19 o 
  -4   4   3       30.53       27.30      0.89 o 
  -3   4   3      246.09      235.22      2.45 o 
  -2   4   3        6.67       10.98      0.44 o 
  -1   4   3       61.69       53.95      0.85 o 
   0   4   3     2265.86     2378.27     16.57 o 
   1   4   3       10.46       12.59      0.41 o 
   2   4   3      426.40      497.36      4.17 o 
   3   4   3       27.81       38.03      0.91 o 
   4   4   3        0.36        1.05      0.47 o 
   5   4   3      121.24      112.64      2.12 o 
   6   4   3       19.60       20.19      1.19 o 
  -7   5   3        1.90        1.99      0.88 o 
  -6   5   3        7.05        5.53      0.80 o 
  -5   5   3        1.47        1.83      0.56 o 
  -4   5   3       42.90       42.12      1.05 o 
  -3   5   3       27.89       27.06      0.85 o 
  -2   5   3      117.31      128.35      1.49 o 
  -1   5   3       57.89       50.68      0.85 o 
   0   5   3     2617.32     2717.44     17.67 o 
   1   5   3      679.06      696.10      4.73 o 
   2   5   3      143.97      130.45      1.40 o 
   3   5   3       87.94       89.46      1.40 o 
   4   5   3        9.69       10.80      0.69 o 
   5   5   3        0.06       -0.17      0.51 o 
   6   5   3        8.88       14.16      1.02 o 
  -7   6   3        0.24        1.69      0.86 o 
  -6   6   3        8.00        6.18      0.97 o 
  -5   6   3        2.98        3.46      0.56 o 
  -4   6   3       11.18       13.05      0.94 o 
  -3   6   3       39.77       44.61      0.95 o 
  -2   6   3      422.49      438.15      3.75 o 
  -1   6   3      123.20      105.15      1.36 o 
   0   6   3       96.50       89.75      1.06 o 
   1   6   3      403.33      413.72      3.07 o 
   2   6   3      249.51      265.20      2.36 o 
   3   6   3       10.01       11.74      0.62 o 
   4   6   3       39.81       36.81      1.30 o 
   5   6   3        0.03       -0.48      0.48 o 
   6   6   3        0.04        0.85      0.77 o 
  -6   7   3       51.25       51.82      1.69 o 
  -5   7   3        8.10        8.11      0.79 o 
  -4   7   3        6.22        4.68      0.53 o 
  -3   7   3       46.91       37.81      0.90 o 
  -2   7   3        4.07        5.51      0.45 o 
  -1   7   3     1019.81     1054.61      7.93 o 
   0   7   3     1037.75     1162.51      8.00 o 
   1   7   3      139.21      142.38      1.41 o 
   2   7   3      118.75      103.36      1.26 o 
   3   7   3        7.62        9.47      0.60 o 
   4   7   3        1.49        1.82      0.52 o 
   5   7   3        7.61        7.75      0.88 o 
   6   7   3        0.01        0.62      0.92 o 
  -6   8   3        3.57        2.71      0.74 o 
  -5   8   3       14.31       17.23      1.06 o 
  -4   8   3        1.13        1.76      0.45 o 
  -3   8   3      111.03      107.83      1.56 o 
  -2   8   3       54.46       53.38      0.96 o 
  -1   8   3      203.62      251.81      2.49 o 
   0   8   3      669.82      744.38      5.40 o 
   1   8   3       68.75       63.71      1.01 o 
   2   8   3      161.15      146.77      1.60 o 
   3   8   3        7.91        7.76      0.48 o 
   4   8   3        2.18        2.02      0.59 o 
   5   8   3        3.75        3.11      0.69 o 
   6   8   3        0.07        0.64      0.76 o 
  -6   9   3        5.31        5.36      0.85 o 
  -5   9   3      128.04      133.25      2.40 o 
  -4   9   3        0.09        0.45      0.49 o 
  -3   9   3        2.85        2.36      0.40 o 
  -2   9   3       95.04       91.42      1.16 o 
  -1   9   3      141.23      161.33      1.66 o 
   0   9   3       50.62       40.39      1.12 o 
   1   9   3       35.97       33.53      0.84 o 
   2   9   3      244.33      260.56      2.56 o 
   3   9   3      107.45      102.53      1.83 o 
   4   9   3        2.10        0.51      0.59 o 
   5   9   3        8.41        8.35      1.01 o 
   6   9   3        4.74        4.07      0.93 o 
  -6  10   3        0.61        0.59      0.68 o 
  -5  10   3      158.40      151.81      2.63 o 
  -4  10   3       26.33       24.92      1.13 o 
  -3  10   3      121.75      106.94      1.90 o 
  -2  10   3      126.08      125.53      1.46 o 
  -1  10   3       32.12       40.54      1.02 o 
   0  10   3       26.99       22.65      0.61 o 
   1  10   3      338.29      330.46      3.21 o 
   2  10   3      218.10      209.63      2.25 o 
   3  10   3      236.64      238.00      3.06 o 
   4  10   3       17.89       16.18      1.22 o 
   5  10   3        1.78        0.24      0.63 o 
   6  10   3        4.04        3.73      1.35 o 
  -6  11   3       17.56       21.78      1.32 o 
  -5  11   3        0.33       -0.41      0.59 o 
  -4  11   3      662.61      645.73      6.45 o 
  -3  11   3     1057.66     1074.46     10.25 o 
  -2  11   3       50.25       50.39      1.09 o 
  -1  11   3        0.21        0.71      0.26 o 
   0  11   3       42.23       42.69      0.80 o 
   1  11   3       24.86       21.43      0.77 o 
   2  11   3      107.97      102.95      1.50 o 
   3  11   3        1.62        0.78      0.47 o 
   4  11   3       13.94       13.81      1.02 o 
   5  11   3        0.79        0.28      0.65 o 
   6  11   3        0.77        0.15      0.85 o 
  -6  12   3       10.43       10.11      1.17 o 
  -5  12   3       12.48       14.26      1.07 o 
  -4  12   3      406.70      414.31      4.74 o 
  -3  12   3      165.80      167.89      2.54 o 
  -2  12   3        6.80        6.74      0.54 o 
  -1  12   3       28.75       29.44      0.75 o 
   0  12   3        9.31        8.09      0.44 o 
   1  12   3       90.70       88.36      1.71 o 
   2  12   3       97.82       93.28      1.80 o 
   3  12   3        7.10        6.22      0.71 o 
   4  12   3       14.39       13.63      1.03 o 
   5  12   3       21.01       20.46      1.36 o 
  -6  13   3        0.20        0.57      0.83 o 
  -5  13   3       16.81       17.77      1.16 o 
  -4  13   3       45.51       45.93      2.33 o 
  -3  13   3      128.27      126.32      3.31 o 
  -2  13   3        5.00        5.47      0.53 o 
  -1  13   3        1.59        1.87      0.35 o 
   0  13   3        0.73        0.30      0.37 o 
   1  13   3      121.50      117.54      2.88 o 
   2  13   3        0.10       -0.41      0.40 o 
   3  13   3        7.50        6.16      0.69 o 
   4  13   3       12.36       13.76      1.05 o 
   5  13   3       14.18       12.08      1.14 o 
  -5  14   3        0.81        0.51      1.05 o 
  -4  14   3       44.07       40.12      1.48 o 
  -3  14   3       16.15       15.43      0.97 o 
  -2  14   3       49.24       45.91      1.15 o 
  -1  14   3        2.05        1.56      0.41 o 
   0  14   3       17.00       18.25      0.78 o 
   1  14   3       11.97       11.55      0.69 o 
   2  14   3       68.68       65.79      1.32 o 
   3  14   3       24.04       24.88      1.16 o 
   4  14   3       56.58       55.71      1.66 o 
   5  14   3        0.74        1.14      0.77 o 
  -5  15   3        4.96        7.15      1.31 o 
  -4  15   3        0.00       -0.65      0.67 o 
  -3  15   3      281.22      266.21      5.62 o 
  -2  15   3       37.07       37.16      1.26 o 
  -1  15   3        1.92        0.60      0.43 o 
   0  15   3        3.05        3.07      0.48 o 
   1  15   3       34.64       37.57      1.14 o 
   2  15   3      502.33      500.15      4.55 o 
   3  15   3       49.13       46.94      2.13 o 
   4  15   3        3.33        3.13      0.70 o 
   5  15   3        2.36        3.30      0.86 o 
  -5  16   3       11.95       16.70      1.43 o 
  -4  16   3        0.02        0.40      0.72 o 
  -3  16   3        3.16        3.53      0.77 o 
  -2  16   3        3.42        4.05      0.71 o 
  -1  16   3        0.11       -0.19      0.47 o 
   0  16   3        4.05        4.40      0.53 o 
   1  16   3      346.10      334.38      3.66 o 
   2  16   3      411.81      411.42      4.32 o 
   3  16   3       11.51       12.21      0.85 o 
   4  16   3        0.44        1.09      0.66 o 
  -4  17   3        1.51        0.93      0.83 o 
  -3  17   3        8.56        8.92      0.99 o 
  -2  17   3       19.44       17.96      1.14 o 
  -1  17   3       17.78       16.44      0.96 o 
   0  17   3       12.40       10.56      0.81 o 
   1  17   3      208.99      212.02      3.02 o 
   2  17   3       66.37       65.77      1.54 o 
   3  17   3        3.38        2.66      0.59 o 
   4  17   3        3.43        3.61      0.81 o 
  -4  18   3        0.03        0.71      0.98 o 
  -3  18   3        1.71        2.68      0.90 o 
  -2  18   3        1.11        1.04      0.76 o 
  -1  18   3        0.65        1.11      0.52 o 
   0  18   3        0.29        0.15      0.49 o 
   1  18   3      107.43      105.17      1.96 o 
   2  18   3        0.06        0.70      0.47 o 
   3  18   3        0.75        2.07      0.58 o 
   4  18   3        0.65        2.19      0.78 o 
  -4  19   3        1.36        1.72      1.05 o 
  -3  19   3        0.07       -0.97      0.72 o 
  -2  19   3       15.30       12.14      1.23 o 
  -1  19   3        8.37       10.46      0.96 o 
   0  19   3       12.05       13.23      0.95 o 
   1  19   3       46.38       46.29      2.48 o 
   2  19   3        4.21        4.01      0.60 o 
   3  19   3        2.25        2.92      0.63 o 
  -3  20   3        2.74        3.60      1.07 o 
  -2  20   3        0.55        0.34      0.77 o 
  -1  20   3        0.13        0.24      0.77 o 
   0  20   3       58.69       56.35      2.07 o 
   1  20   3        3.07        3.15      0.67 o 
   2  20   3        0.66        2.52      0.66 o 
   3  20   3        8.62       12.56      0.95 o 
  -3  21   3        1.79        2.28      0.98 o 
  -2  21   3        3.05        3.14      0.92 o 
  -1  21   3       36.44       36.50      2.82 o 
   0  21   3       13.51       14.23      1.20 o 
   1  21   3        8.26        9.80      0.95 o 
   2  21   3       20.70       21.69      1.43 o 
  -2  22   3        0.46       -0.66      0.79 o 
  -1  22   3        3.59        4.51      1.04 o 
   0  22   3        2.30        3.08      0.81 o 
   1  22   3        2.94        4.25      1.31 o 
  -6   0   4      227.95      213.58      4.65 o 
  -4   0   4       53.09       56.90      1.47 o 
  -2   0   4       81.24       73.18      1.24 o 
   0   0   4      194.17      181.93      2.41 o 
   2   0   4       20.21       25.15      1.01 o 
   4   0   4      211.75      200.14      3.95 o 
   6   0   4       36.59       37.97      2.23 o 
  -7   1   4       18.19       17.00      1.35 o 
  -6   1   4       18.57       18.08      1.17 o 
  -5   1   4        1.94        2.15      0.58 o 
  -4   1   4       45.98       48.14      1.42 o 
  -3   1   4       67.55       63.44      1.13 o 
  -2   1   4        3.94        4.18      0.32 o 
  -1   1   4      127.66      128.83      1.27 o 
   0   1   4      176.37      184.85      1.73 o 
   1   1   4      259.76      262.79      2.26 o 
   2   1   4      245.43      252.98      2.50 o 
   3   1   4       62.01       68.43      1.14 o 
   4   1   4       42.75       40.38      1.43 o 
   5   1   4       10.85       11.69      0.94 o 
   6   1   4        7.77        7.84      0.92 o 
  -7   2   4       24.92       23.41      1.56 o 
  -6   2   4        3.78        3.11      0.70 o 
  -5   2   4        1.18        0.68      0.52 o 
  -4   2   4        1.48        3.08      0.45 o 
  -3   2   4      410.93      398.41      3.05 o 
  -2   2   4       63.76       63.12      0.91 o 
  -1   2   4        7.11        7.41      0.34 o 
   0   2   4      109.83      103.94      1.18 o 
   1   2   4       12.06       13.35      0.62 o 
   2   2   4      523.31      531.97      4.47 o 
   3   2   4      205.76      203.14      2.29 o 
   4   2   4      290.39      292.85      3.57 o 
   5   2   4      143.65      141.69      2.48 o 
   6   2   4        6.22        5.08      0.81 o 
  -7   3   4        1.64        2.04      0.85 o 
  -6   3   4       35.83       34.86      1.63 o 
  -5   3   4        6.47        8.15      0.77 o 
  -4   3   4        8.06        6.38      0.58 o 
  -3   3   4      295.60      296.30      2.62 o 
  -2   3   4      827.72      828.69      5.94 o 
  -1   3   4        0.67        1.57      0.23 o 
   0   3   4        9.13       10.82      0.40 o 
   1   3   4        3.95        4.43      0.31 o 
   2   3   4       95.56       94.25      1.35 o 
   3   3   4        5.79        5.88      0.49 o 
   4   3   4      164.62      161.46      2.88 o 
   5   3   4      385.46      397.57      4.67 o 
   6   3   4       25.65       27.72      1.41 o 
  -7   4   4        0.19        0.18      0.81 o 
  -6   4   4        5.48        4.10      0.88 o 
  -5   4   4       13.50       12.36      0.77 o 
  -4   4   4        0.87        0.77      0.39 o 
  -3   4   4       18.34       19.46      0.70 o 
  -2   4   4      148.49      141.20      1.47 o 
  -1   4   4      765.19      803.76      5.73 o 
   0   4   4        5.31        4.08      0.30 o 
   1   4   4       24.49       25.17      0.60 o 
   2   4   4      176.30      160.71      1.89 o 
   3   4   4        1.30        1.18      0.38 o 
   4   4   4      226.51      219.01      2.97 o 
   5   4   4       74.21       77.61      1.85 o 
   6   4   4        1.63        1.80      1.02 o 
  -7   5   4        0.30       -0.61      0.80 o 
  -6   5   4       21.64       21.00      1.39 o 
  -5   5   4       10.88       10.14      0.82 o 
  -4   5   4        0.42        0.06      0.36 o 
  -3   5   4       11.43       12.34      0.59 o 
  -2   5   4      645.07      655.89      5.32 o 
  -1   5   4     1924.35     2160.69     15.41 o 
   0   5   4      180.25      197.89      1.77 o 
   1   5   4       10.72        9.13      0.42 o 
   2   5   4       36.69       36.08      0.90 o 
   3   5   4       39.54       37.46      0.99 o 
   4   5   4       91.31       83.37      2.06 o 
   5   5   4       37.06       38.49      1.64 o 
   6   5   4        4.13        7.00      1.27 o 
  -6   6   4        0.61        1.10      0.73 o 
  -5   6   4        8.40        6.32      0.75 o 
  -4   6   4       60.85       58.68      1.49 o 
  -3   6   4        0.00       -0.03      0.29 o 
  -2   6   4       12.97       15.23      0.59 o 
  -1   6   4     2629.51     2900.76     20.42 o 
   0   6   4       42.24       44.41      0.74 o 
   1   6   4      357.04      351.32      2.80 o 
   2   6   4       37.59       44.95      1.06 o 
   3   6   4        0.01        0.31      0.33 o 
   4   6   4       79.17       83.62      1.75 o 
   5   6   4       57.24       56.98      2.02 o 
   6   6   4        4.67        6.66      0.98 o 
  -6   7   4        0.67        0.97      0.78 o 
  -5   7   4        0.04       -0.73      0.49 o 
  -4   7   4        2.15        2.99      0.60 o 
  -3   7   4       40.90       43.04      1.20 o 
  -2   7   4      281.76      308.30      2.98 o 
  -1   7   4     2983.95     2985.08     21.04 o 
   0   7   4     2311.47     2269.26     15.08 o 
   1   7   4       60.32       67.51      1.38 o 
   2   7   4        0.27        1.63      0.30 o 
   3   7   4        5.99        7.67      0.58 o 
   4   7   4      151.25      134.51      2.27 o 
   5   7   4        4.45        4.84      0.81 o 
   6   7   4        0.10        0.10      0.79 o 
  -6   8   4        1.11        0.84      0.91 o 
  -5   8   4        2.42        3.18      0.68 o 
  -4   8   4      121.55      116.43      2.41 o 
  -3   8   4        6.15        6.56      0.65 o 
  -2   8   4      126.77      137.71      1.74 o 
  -1   8   4     1836.36     1848.56     13.47 o 
   0   8   4     1975.79     1987.47     13.36 o 
   1   8   4      196.53      198.54      1.88 o 
   2   8   4        0.02        0.16      0.26 o 
   3   8   4       33.46       33.32      1.14 o 
   4   8   4        1.06        0.54      0.48 o 
   5   8   4        2.06        1.27      0.67 o 
   6   8   4        0.29        1.25      0.81 o 
  -6   9   4       83.92       89.06      2.71 o 
  -5   9   4      167.53      163.87      2.75 o 
  -4   9   4        0.35       -0.14      0.56 o 
  -3   9   4      321.20      309.89      3.66 o 
  -2   9   4        4.65        3.44      0.40 o 
  -1   9   4      154.21      135.95      1.77 o 
   0   9   4      213.21      242.79      2.29 o 
   1   9   4       14.20       14.13      0.64 o 
   2   9   4        1.42        0.53      0.35 o 
   3   9   4        2.00        2.13      0.52 o 
   4   9   4       56.44       49.08      1.49 o 
   5   9   4       32.39       29.15      1.52 o 
   6   9   4        8.55       11.43      1.32 o 
  -6  10   4       22.27       25.23      1.40 o 
  -5  10   4        9.96       12.65      0.99 o 
  -4  10   4       92.92       91.15      2.06 o 
  -3  10   4      728.92      695.28      6.69 o 
  -2  10   4      221.48      213.10      2.43 o 
  -1  10   4      228.09      215.16      2.41 o 
   0  10   4       87.06       83.13      1.18 o 
   1  10   4        3.56        3.05      0.42 o 
   2  10   4        0.14        0.02      0.44 o 
   3  10   4        2.28        1.85      0.56 o 
   4  10   4       66.36       56.16      1.62 o 
   5  10   4       38.43       33.54      1.61 o 
  -6  11   4       46.17       49.29      1.83 o 
  -5  11   4        0.65        0.67      0.64 o 
  -4  11   4        0.45        0.21      0.55 o 
  -3  11   4       50.80       51.55      1.60 o 
  -2  11   4       75.67       68.46      1.92 o 
  -1  11   4       11.68       18.97      0.75 o 
   0  11   4        3.68        5.08      0.40 o 
   1  11   4      325.94      322.69      3.37 o 
   2  11   4      203.98      196.14      3.91 o 
   3  11   4       25.46       22.53      1.19 o 
   4  11   4       26.72       24.59      1.21 o 
   5  11   4        1.44        1.03      0.71 o 
  -6  12   4       53.33       54.61      1.91 o 
  -5  12   4       50.65       53.14      1.76 o 
  -4  12   4       22.40       23.27      1.21 o 
  -3  12   4        4.40        3.46      0.65 o 
  -2  12   4        2.35        1.85      0.51 o 
  -1  12   4        6.50        5.75      0.51 o 
   0  12   4        0.40        0.12      0.34 o 
   1  12   4       30.81       31.49      1.07 o 
   2  12   4      182.77      181.98      2.23 o 
   3  12   4        5.89        4.51      0.69 o 
   4  12   4        9.36        6.49      0.78 o 
   5  12   4        4.70        7.37      1.07 o 
  -5  13   4       37.26       39.96      1.62 o 
  -4  13   4        1.75        1.64      0.62 o 
  -3  13   4        3.63        3.45      0.64 o 
  -2  13   4        4.67        3.23      0.59 o 
  -1  13   4       32.67       36.99      1.62 o 
   0  13   4       50.18       53.81      1.47 o 
   1  13   4       52.23       47.52      1.27 o 
   2  13   4       11.44       11.63      0.72 o 
   3  13   4       55.97       51.69      1.72 o 
   4  13   4        0.20       -0.12      0.56 o 
   5  13   4        7.08        7.57      1.11 o 
  -5  14   4        1.21        1.73      0.73 o 
  -4  14   4        4.74        4.12      0.75 o 
  -3  14   4        0.92        1.12      0.56 o 
  -2  14   4        0.10        0.39      0.47 o 
  -1  14   4       69.68       63.03      1.48 o 
   0  14   4       23.75       22.92      1.04 o 
   1  14   4       99.63       97.64      1.71 o 
   2  14   4       39.02       39.94      1.34 o 
   3  14   4      139.26      125.06      3.39 o 
   4  14   4        3.94        5.08      0.76 o 
   5  14   4        0.26        1.68      0.85 o 
  -5  15   4       17.75       19.08      1.90 o 
  -4  15   4        2.84        4.75      0.84 o 
  -3  15   4        8.19        9.78      0.87 o 
  -2  15   4        1.38        1.24      0.59 o 
  -1  15   4        1.58        0.61      0.45 o 
   0  15   4        8.62        9.26      0.75 o 
   1  15   4       26.28       26.30      1.02 o 
   2  15   4      229.87      222.10      2.84 o 
   3  15   4       15.45       15.50      1.22 o 
   4  15   4        1.22        0.72      0.64 o 
  -5  16   4        4.36        4.97      1.10 o 
  -4  16   4       12.43       12.70      1.18 o 
  -3  16   4        2.58        2.24      0.64 o 
  -2  16   4       34.20       36.03      1.54 o 
  -1  16   4        1.02        1.42      0.58 o 
   0  16   4       12.14       11.16      0.84 o 
   1  16   4       16.06       16.33      1.06 o 
   2  16   4       20.56       23.39      1.08 o 
   3  16   4        5.25        4.55      0.71 o 
   4  16   4       16.13       20.00      1.56 o 
  -4  17   4        5.31        6.14      0.96 o 
  -3  17   4       19.86       21.28      1.33 o 
  -2  17   4        0.48        0.75      0.57 o 
  -1  17   4       30.02       24.52      1.15 o 
   0  17   4       16.13       15.85      0.99 o 
   1  17   4        3.94        4.19      0.65 o 
   2  17   4        9.61        9.02      0.92 o 
   3  17   4        0.07        0.42      0.57 o 
   4  17   4        5.90        6.05      0.96 o 
  -4  18   4        1.07        0.48      0.87 o 
  -3  18   4        0.21       -0.95      0.67 o 
  -2  18   4       18.59       19.47      1.39 o 
  -1  18   4       77.56       67.34      1.93 o 
   0  18   4        6.94        7.28      0.77 o 
   1  18   4        2.24        1.64      0.58 o 
   2  18   4        4.44        4.43      0.75 o 
   3  18   4        0.37        1.40      0.61 o 
  -3  19   4        0.50        0.72      0.84 o 
  -2  19   4        2.09        2.72      0.91 o 
  -1  19   4       89.40       78.52      2.35 o 
   0  19   4        4.09        5.95      0.74 o 
   1  19   4        1.40        1.05      0.76 o 
   2  19   4        3.96        2.52      0.72 o 
   3  19   4        1.51        2.58      0.69 o 
  -3  20   4        2.06        1.23      0.90 o 
  -2  20   4        0.17        0.19      0.77 o 
  -1  20   4       14.72       13.68      1.33 o 
   0  20   4       47.68       44.21      1.61 o 
   1  20   4        6.84        8.33      1.45 o 
   2  20   4        3.49        4.09      0.80 o 
  -2  21   4        0.70        1.25      0.90 o 
  -1  21   4       17.81       15.88      1.45 o 
   0  21   4       12.45       13.20      1.05 o 
   1  21   4        6.27        5.52      0.92 o 
  -1  22   4        2.78        2.94      1.04 o 
   0  22   4        2.66        2.35      0.85 o 
  -5   0   5       17.71       15.29      1.38 o 
  -3   0   5      142.59      136.46      1.98 o 
  -1   0   5      318.61      336.15      4.03 o 
   1   0   5      791.81      851.82      8.74 o 
   3   0   5      148.40      139.57      5.37 o 
   5   0   5        0.88        1.23      0.84 o 
  -6   1   5        6.60        5.05      0.87 o 
  -5   1   5       35.82       33.83      1.29 o 
  -4   1   5        1.71        2.48      0.46 o 
  -3   1   5       18.16       21.92      0.67 o 
  -2   1   5        7.06        7.93      0.40 o 
  -1   1   5        0.35       -0.08      0.23 o 
   0   1   5        0.40        0.76      0.25 o 
   1   1   5      174.22      166.27      1.74 o 
   2   1   5      794.94      838.54      6.16 o 
   3   1   5      255.56      238.25      3.24 o 
   4   1   5        0.03       -0.81      0.54 o 
   5   1   5       57.52       57.03      1.71 o 
   6   1   5       50.08       58.26      1.93 o 
  -6   2   5        9.98       10.54      1.08 o 
  -5   2   5        9.90       10.98      0.87 o 
  -4   2   5        0.43        0.11      0.39 o 
  -3   2   5       23.51       27.01      0.79 o 
  -2   2   5       73.10       70.07      0.98 o 
  -1   2   5      101.39      104.21      1.21 o 
   0   2   5        0.02       -0.19      0.23 o 
   1   2   5        4.37        5.06      0.37 o 
   2   2   5      250.36      250.08      2.62 o 
   3   2   5        2.64        2.30      0.52 o 
   4   2   5       62.67       64.40      1.76 o 
   5   2   5        0.38        0.69      0.60 o 
   6   2   5        0.01        0.06      0.64 o 
  -6   3   5        0.06        1.46      0.77 o 
  -5   3   5        1.49        2.68      0.71 o 
  -4   3   5        2.91        3.05      0.48 o 
  -3   3   5        5.29        5.71      0.47 o 
  -2   3   5       20.69       22.40      0.69 o 
  -1   3   5        2.33        1.43      0.27 o 
   0   3   5      114.79      124.23      1.44 o 
   1   3   5      317.22      316.98      2.77 o 
   2   3   5       21.35       19.13      0.72 o 
   3   3   5        0.48        0.36      0.43 o 
   4   3   5       26.04       28.30      1.20 o 
   5   3   5       98.14       94.79      2.09 o 
   6   3   5        1.62        0.92      0.71 o 
  -6   4   5       12.53       13.51      1.21 o 
  -5   4   5        0.99        0.61      0.64 o 
  -4   4   5       36.61       37.60      1.24 o 
  -3   4   5      145.46      132.04      2.27 o 
  -2   4   5       12.41       13.52      0.59 o 
  -1   4   5       66.82       83.06      1.06 o 
   0   4   5      468.29      487.30      3.66 o 
   1   4   5       36.61       34.87      0.76 o 
   2   4   5       96.86       99.63      1.49 o 
   3   4   5        4.44        4.92      0.60 o 
   4   4   5        6.94        6.02      0.71 o 
   5   4   5       30.64       32.09      1.40 o 
   6   4   5       19.08       19.52      1.43 o 
  -6   5   5        0.00        0.10      0.82 o 
  -5   5   5        0.59        1.21      0.56 o 
  -4   5   5      238.33      229.05      3.08 o 
  -3   5   5       83.34       76.94      1.72 o 
  -2   5   5        1.66        1.24      0.34 o 
  -1   5   5      181.77      187.89      1.98 o 
   0   5   5       30.21       39.39      0.75 o 
   1   5   5       69.20       63.49      1.01 o 
   2   5   5        0.13        1.73      0.38 o 
   3   5   5       21.03       18.54      1.17 o 
   4   5   5      118.36      110.25      2.08 o 
   5   5   5        4.09        3.81      0.83 o 
   6   5   5        0.88        2.02      0.86 o 
  -6   6   5        0.41        0.71      0.98 o 
  -5   6   5        2.93        2.62      0.64 o 
  -4   6   5      356.85      345.65      4.06 o 
  -3   6   5       34.17       35.34      1.17 o 
  -2   6   5      158.34      147.37      1.86 o 
  -1   6   5       17.50       14.48      0.64 o 
   0   6   5      392.10      379.80      3.05 o 
   1   6   5      212.20      207.88      2.10 o 
   2   6   5        7.75        8.91      0.61 o 
   3   6   5       18.69       18.78      1.00 o 
   4   6   5       66.48       73.36      1.93 o 
   5   6   5        9.54       10.00      1.03 o 
   6   6   5        0.52        0.46      0.79 o 
  -6   7   5        1.79        2.38      0.85 o 
  -5   7   5       74.01       71.26      2.00 o 
  -4   7   5      484.39      482.14      5.19 o 
  -3   7   5      539.23      524.92      8.02 o 
  -2   7   5        0.92        1.53      0.37 o 
  -1   7   5       23.80       27.80      0.84 o 
   0   7   5       30.48       27.88      0.86 o 
   1   7   5       22.92       21.80      0.67 o 
   2   7   5       15.82       17.63      0.73 o 
   3   7   5      168.24      158.06      2.40 o 
   4   7   5       16.54       16.13      1.22 o 
   5   7   5       36.26       32.68      1.63 o 
  -6   8   5        0.10       -0.95      1.05 o 
  -5   8   5        8.68        8.40      0.87 o 
  -4   8   5      580.32      570.78      5.93 o 
  -3   8   5      302.94      299.88      3.62 o 
  -2   8   5       87.09       84.54      1.61 o 
  -1   8   5       14.85       19.20      0.75 o 
   0   8   5      591.16      614.58      4.55 o 
   1   8   5      216.24      213.14      2.09 o 
   2   8   5       24.90       25.73      1.19 o 
   3   8   5        0.35        0.05      0.47 o 
   4   8   5        0.05        0.71      0.63 o 
   5   8   5        7.73       10.97      1.09 o 
  -6   9   5        1.80        1.26      0.83 o 
  -5   9   5        2.67        2.18      0.68 o 
  -4   9   5       16.69       17.79      1.07 o 
  -3   9   5        2.53        1.87      0.57 o 
  -2   9   5       61.53       63.65      1.23 o 
  -1   9   5      106.46      106.42      1.61 o 
   0   9   5      683.07      684.82      5.29 o 
   1   9   5        5.25        3.15      0.44 o 
   2   9   5        4.41        5.31      0.62 o 
   3   9   5        3.44        3.51      0.59 o 
   4   9   5       11.62       12.22      1.04 o 
   5   9   5       27.92       22.16      1.41 o 
  -6  10   5        6.97        9.13      1.14 o 
  -5  10   5        2.56        3.78      0.76 o 
  -4  10   5        2.84        3.10      0.67 o 
  -3  10   5       15.20       15.95      0.96 o 
  -2  10   5       87.83       88.13      1.73 o 
  -1  10   5       97.76       91.62      3.26 o 
   0  10   5        0.00       -0.35      0.31 o 
   1  10   5       65.96       64.08      1.21 o 
   2  10   5       15.33       15.56      1.28 o 
   3  10   5        8.37        8.44      0.78 o 
   4  10   5       55.87       54.46      1.88 o 
   5  10   5        8.40        8.11      1.22 o 
  -6  11   5       23.78       27.27      1.50 o 
  -5  11   5        1.80        1.75      0.70 o 
  -4  11   5       12.80       11.78      1.03 o 
  -3  11   5       95.90       94.68      1.93 o 
  -2  11   5       38.35       36.09      1.23 o 
  -1  11   5      105.89       95.14      1.69 o 
   0  11   5       30.04       30.01      1.10 o 
   1  11   5      432.05      423.47      3.86 o 
   2  11   5      278.93      265.88      3.40 o 
   3  11   5        3.89        3.00      0.62 o 
   4  11   5        1.64        0.62      0.66 o 
   5  11   5        0.07        1.70      0.94 o 
  -5  12   5        9.97       13.52      1.11 o 
  -4  12   5       22.86       23.08      1.22 o 
  -3  12   5        7.88        8.20      0.79 o 
  -2  12   5       32.60       30.29      1.18 o 
  -1  12   5        1.97        1.38      0.44 o 
   0  12   5        5.27        6.43      0.65 o 
   1  12   5      395.35      392.10      3.96 o 
   2  12   5      724.51      709.49      6.88 o 
   3  12   5       11.51       12.59      1.01 o 
   4  12   5        6.53        6.73      0.88 o 
   5  12   5        0.74        0.40      0.72 o 
  -5  13   5       81.34       83.83      2.14 o 
  -4  13   5        3.02        2.70      0.65 o 
  -3  13   5        3.48        3.02      0.63 o 
  -2  13   5       41.05       36.09      1.30 o 
  -1  13   5       34.06       27.98      1.12 o 
   0  13   5       48.68       46.52      1.36 o 
   1  13   5      562.09      559.91      4.89 o 
   2  13   5        8.20        9.87      0.79 o 
   3  13   5        6.89        3.81      0.95 o 
   4  13   5        0.00       -0.23      0.56 o 
  -5  14   5       31.32       33.73      1.60 o 
  -4  14   5        5.29        6.94      0.84 o 
  -3  14   5       15.84       14.42      1.00 o 
  -2  14   5       30.83       32.32      1.44 o 
  -1  14   5        5.82        5.18      0.65 o 
   0  14   5        2.85        3.60      0.59 o 
   1  14   5       70.56       65.31      2.11 o 
   2  14   5       42.41       43.22      1.35 o 
   3  14   5       25.70       25.95      1.27 o 
   4  14   5        1.13        0.69      0.63 o 
  -5  15   5        1.09        1.83      0.75 o 
  -4  15   5        3.75        5.93      0.83 o 
  -3  15   5        4.44        4.91      0.74 o 
  -2  15   5       30.80       26.78      1.40 o 
  -1  15   5        2.81        2.69      0.56 o 
   0  15   5       51.78       48.52      1.63 o 
   1  15   5       20.90       21.62      1.03 o 
   2  15   5       33.54       32.94      1.25 o 
   3  15   5        0.04        0.28      0.55 o 
   4  15   5        2.75        1.55      0.73 o 
  -4  16   5       35.41       37.72      1.60 o 
  -3  16   5        2.58        3.45      0.79 o 
  -2  16   5       16.16       14.55      1.13 o 
  -1  16   5       26.55       24.97      1.18 o 
   0  16   5       44.28       40.94      1.43 o 
   1  16   5       13.16       14.96      0.92 o 
   2  16   5       11.96       10.97      0.96 o 
   3  16   5        0.02       -0.40      0.55 o 
   4  16   5        1.54        1.22      0.72 o 
  -4  17   5       11.70       13.00      1.41 o 
  -3  17   5       21.08       21.75      1.40 o 
  -2  17   5        2.64        3.08      0.73 o 
  -1  17   5       26.40       22.02      1.33 o 
   0  17   5       31.69       31.06      1.33 o 
   1  17   5       10.86        8.34      0.78 o 
   2  17   5        8.39        6.98      0.85 o 
   3  17   5        0.37        1.08      0.72 o 
  -3  18   5       22.23       22.32      1.46 o 
  -2  18   5        6.29        4.23      0.82 o 
  -1  18   5        3.41        2.95      0.74 o 
   0  18   5        9.52        9.67      0.87 o 
   1  18   5        0.22        0.24      0.52 o 
   2  18   5        0.02        0.05      0.62 o 
   3  18   5        0.53        2.15      0.89 o 
  -3  19   5        7.19        4.97      1.10 o 
  -2  19   5       22.94       21.33      1.41 o 
  -1  19   5        1.79        3.20      0.78 o 
   0  19   5        4.93        4.66      0.74 o 
   1  19   5        0.31       -0.90      0.74 o 
   2  19   5        7.02       10.65      1.25 o 
  -2  20   5        0.01       -0.40      0.79 o 
  -1  20   5        2.74        3.20      0.80 o 
   0  20   5        1.76        1.82      0.67 o 
   1  20   5        2.03        4.25      0.93 o 
  -1  21   5        0.12       -0.26      0.86 o 
   0  21   5       13.67       13.90      1.67 o 
  -6   0   6       52.76       58.40      8.31 o 
  -4   0   6       28.65       29.64      2.35 o 
  -2   0   6      109.86      118.85      2.15 o 
   0   0   6        7.93        6.32      0.63 o 
   2   0   6       13.78       12.94      1.11 o 
   4   0   6       37.33       43.77      2.80 o 
  -6   1   6        3.80        3.03      1.06 o 
  -5   1   6        5.76        6.40      0.88 o 
  -4   1   6        0.54        0.47      0.50 o 
  -3   1   6        1.66        1.58      0.39 o 
  -2   1   6      268.03      268.23      2.58 o 
  -1   1   6      623.09      659.65      5.08 o 
   0   1   6      131.37      141.80      1.97 o 
   1   1   6        6.51        7.14      0.46 o 
   2   1   6      278.55      274.34      2.90 o 
   3   1   6        1.04        1.79      0.51 o 
   4   1   6        1.67        1.73      0.61 o 
   5   1   6        0.00        0.07      0.59 o 
  -6   2   6        0.50        1.86      1.25 o 
  -5   2   6        4.56        5.17      0.84 o 
  -4   2   6       15.36       16.67      1.09 o 
  -3   2   6       16.88       16.16      0.60 o 
  -2   2   6      238.06      255.88      2.34 o 
  -1   2   6      447.59      505.28      4.10 o 
   0   2   6       11.60       13.31      0.58 o 
   1   2   6       41.84       35.51      0.81 o 
   2   2   6       63.81       71.45      1.51 o 
   3   2   6       47.53       49.16      1.38 o 
   4   2   6        0.59       -0.27      0.50 o 
   5   2   6        3.72        4.41      0.73 o 
  -6   3   6       26.23       25.80      1.57 o 
  -5   3   6        2.42        1.55      0.71 o 
  -4   3   6        2.37        0.26      0.59 o 
  -3   3   6        2.12        2.61      0.51 o 
  -2   3   6       67.60       65.61      1.03 o 
  -1   3   6        3.67        4.59      0.40 o 
   0   3   6        8.48       10.61      0.53 o 
   1   3   6       14.16       15.47      0.62 o 
   2   3   6        0.66        1.17      0.40 o 
   3   3   6       34.50       35.03      1.24 o 
   4   3   6        0.00        0.36      0.55 o 
   5   3   6       12.55       14.11      1.21 o 
  -6   4   6       32.41       36.05      2.13 o 
  -5   4   6       46.11       45.76      1.76 o 
  -4   4   6        3.58        2.24      0.70 o 
  -3   4   6       69.63       65.10      1.48 o 
  -2   4   6       13.74       13.68      0.62 o 
  -1   4   6        2.34        2.85      0.34 o 
   0   4   6        3.62        4.99      0.43 o 
   1   4   6        3.92        3.64      0.40 o 
   2   4   6        4.38        5.09      0.52 o 
   3   4   6        6.18        5.82      0.66 o 
   4   4   6       73.44       64.82      2.99 o 
   5   4   6       34.39       37.28      1.99 o 
  -6   5   6        3.25        3.56      0.88 o 
  -5   5   6       13.08       15.92      1.20 o 
  -4   5   6        2.82        2.98      0.72 o 
  -3   5   6       88.01       76.00      1.77 o 
  -2   5   6        1.49        1.32      0.43 o 
  -1   5   6       39.42       43.99      0.83 o 
   0   5   6       20.82       20.76      0.69 o 
   1   5   6        0.42        0.45      0.32 o 
   2   5   6        7.42        8.10      0.61 o 
   3   5   6        1.31        0.65      0.51 o 
   4   5   6       91.43       89.22      2.21 o 
   5   5   6        3.36        3.79      1.04 o 
  -6   6   6        4.41        4.98      0.98 o 
  -5   6   6        1.62        2.08      0.75 o 
  -4   6   6       89.69       86.90      1.89 o 
  -3   6   6     1219.24     1234.97     11.73 o 
  -2   6   6       11.43        9.78      0.63 o 
  -1   6   6       45.83       44.60      1.00 o 
   0   6   6       59.90       56.14      0.98 o 
   1   6   6        9.73        9.05      0.53 o 
   2   6   6        8.52        8.10      0.61 o 
   3   6   6       89.15       89.04      2.50 o 
   4   6   6       25.07       32.03      1.54 o 
   5   6   6      156.36      149.00      3.46 o 
  -6   7   6        0.91        0.30      0.77 o 
  -5   7   6        4.61        4.55      0.74 o 
  -4   7   6       90.04       95.09      1.98 o 
  -3   7   6       14.59       15.40      0.97 o 
  -2   7   6       93.13       91.07      1.53 o 
  -1   7   6        0.98        2.04      0.41 o 
   0   7   6       25.21       25.67      0.73 o 
   1   7   6       83.33       79.35      1.60 o 
   2   7   6       48.78       50.29      1.51 o 
   3   7   6        9.17       12.54      1.00 o 
   4   7   6      337.84      327.06      4.70 o 
   5   7   6       41.57       53.81      2.08 o 
  -6   8   6        0.37        1.55      0.85 o 
  -5   8   6        1.80        0.54      0.63 o 
  -4   8   6        7.76        7.50      0.91 o 
  -3   8   6        1.47        0.66      0.54 o 
  -2   8   6        0.30        0.29      0.39 o 
  -1   8   6        1.97        1.47      0.47 o 
   0   8   6       33.96       32.52      0.92 o 
   1   8   6       83.33       82.66      1.31 o 
   2   8   6      114.83      111.51      2.01 o 
   3   8   6       41.45       45.03      1.64 o 
   4   8   6       64.73       68.40      2.08 o 
   5   8   6        6.47        6.71      1.02 o 
  -6   9   6       13.52       19.39      1.48 o 
  -5   9   6        1.17        1.28      0.69 o 
  -4   9   6       36.72       37.81      1.44 o 
  -3   9   6        5.54        7.46      0.78 o 
  -2   9   6       56.44       53.06      1.41 o 
  -1   9   6        6.48        8.12      0.69 o 
   0   9   6      203.00      195.59      2.25 o 
   1   9   6        4.58        5.51      0.78 o 
   2   9   6       18.24       17.98      0.99 o 
   3   9   6       42.52       36.99      1.54 o 
   4   9   6       24.17       28.42      1.54 o 
   5   9   6        4.70        3.96      1.04 o 
  -5  10   6        5.32        6.19      0.95 o 
  -4  10   6        6.74        7.56      0.82 o 
  -3  10   6        0.47        0.73      0.55 o 
  -2  10   6       61.16       64.92      1.58 o 
  -1  10   6      404.26      381.33      5.04 o 
   0  10   6       68.10       68.88      1.44 o 
   1  10   6      140.54      132.43      1.86 o 
   2  10   6       39.11       39.26      1.35 o 
   3  10   6       17.72       12.38      0.91 o 
   4  10   6       25.82       24.41      1.47 o 
   5  10   6        9.46        8.20      1.11 o 
  -5  11   6        0.00        1.07      0.65 o 
  -4  11   6        2.69        1.93      0.66 o 
  -3  11   6        2.27        3.76      0.67 o 
  -2  11   6      234.92      221.26      3.08 o 
  -1  11   6      667.50      608.69     18.56 o 
   0  11   6      257.87      238.36      4.27 o 
   1  11   6       11.61       12.23      0.82 o 
   2  11   6      256.61      248.57      3.88 o 
   3  11   6       40.70       39.23      1.74 o 
   4  11   6       66.85       66.21      2.14 o 
  -5  12   6       14.04       13.58      1.92 o 
  -4  12   6        0.70        0.81      0.65 o 
  -3  12   6        9.09        9.35      0.87 o 
  -2  12   6       45.40       44.73      1.44 o 
  -1  12   6      321.10      299.39      4.07 o 
   0  12   6      131.92      120.79      2.01 o 
   1  12   6      174.27      161.83      2.37 o 
   2  12   6       78.10       73.24      1.74 o 
   3  12   6       11.49       13.83      1.00 o 
   4  12   6        1.00        2.69      0.81 o 
  -5  13   6        9.01       12.46      1.09 o 
  -4  13   6        8.31        9.57      0.95 o 
  -3  13   6        3.95        4.75      0.71 o 
  -2  13   6       86.14       76.30      1.99 o 
  -1  13   6       14.64       14.13      0.92 o 
   0  13   6       11.41       10.20      0.94 o 
   1  13   6        4.54        5.40      0.73 o 
   2  13   6        3.62        3.51      0.66 o 
   3  13   6        0.21        0.80      0.58 o 
   4  13   6        0.99        1.53      0.73 o 
  -4  14   6        2.85        2.33      0.72 o 
  -3  14   6        8.73        9.09      0.90 o 
  -2  14   6       18.41       16.64      1.18 o 
  -1  14   6      139.65      114.69      2.16 o 
   0  14   6       41.16       38.33      1.51 o 
   1  14   6       27.41       28.94      1.32 o 
   2  14   6       37.94       35.81      1.62 o 
   3  14   6        1.21        0.94      0.61 o 
   4  14   6        0.31        1.08      0.69 o 
  -4  15   6        7.28       10.72      1.03 o 
  -3  15   6        1.78        1.44      0.73 o 
  -2  15   6       37.21       31.01      1.54 o 
  -1  15   6       35.09       31.15      1.54 o 
   0  15   6        2.15        2.46      0.61 o 
   1  15   6       23.43       25.34      1.87 o 
   2  15   6        3.69        3.42      0.79 o 
   3  15   6       21.86       24.60      1.49 o 
  -4  16   6        0.45        1.64      1.06 o 
  -3  16   6        0.39        0.66      0.69 o 
  -2  16   6        0.74        0.41      0.63 o 
  -1  16   6        1.47        1.12      0.66 o 
   0  16   6        2.61        3.58      0.67 o 
   1  16   6        0.70        1.31      0.62 o 
   2  16   6       10.80       10.18      0.95 o 
   3  16   6       24.98       25.85      1.55 o 
  -3  17   6        2.55        1.96      0.76 o 
  -2  17   6        1.52        1.07      1.30 o 
  -1  17   6        0.38        0.55      0.64 o 
   0  17   6        3.38        3.55      0.69 o 
   1  17   6        5.94        5.90      0.80 o 
   2  17   6        0.14       -0.48      0.59 o 
  -3  18   6        7.73        9.36      1.07 o 
  -2  18   6        1.94        4.38      0.90 o 
  -1  18   6       10.63        9.98      1.07 o 
   0  18   6        0.49        1.14      0.61 o 
   1  18   6        1.08        1.08      1.01 o 
   2  18   6        0.20       -0.28      0.64 o 
  -2  19   6        3.86        5.16      0.94 o 
  -1  19   6        1.92        4.41      0.90 o 
   0  19   6        0.27        0.44      0.70 o 
   1  19   6        0.85        1.87      0.73 o 
  -1  20   6        8.88        9.09      1.10 o 
   0  20   6        0.19        1.10      0.78 o 
  -5   0   7        0.11        0.57      1.14 o 
  -3   0   7       48.43       47.16      1.97 o 
  -1   0   7      387.76      378.18      4.83 o 
   1   0   7       31.64       30.54      1.21 o 
   3   0   7        3.00        3.42      0.89 o 
   5   0   7        6.72        7.00      1.26 o 
  -6   1   7        1.86        3.40      1.04 o 
  -5   1   7        2.79        2.52      0.95 o 
  -4   1   7       10.09        9.65      0.93 o 
  -3   1   7       19.74       22.88      0.80 o 
  -2   1   7        3.54        5.03      0.49 o 
  -1   1   7      111.73      107.65      1.57 o 
   0   1   7       31.73       35.68      0.92 o 
   1   1   7        2.75        2.52      0.42 o 
   2   1   7       27.99       29.96      1.17 o 
   3   1   7        1.18        2.33      0.58 o 
   4   1   7       14.70       15.48      1.07 o 
   5   1   7        0.58        0.02      0.72 o 
  -6   2   7        1.80        2.86      1.04 o 
  -5   2   7       12.59       13.33      1.98 o 
  -4   2   7       19.14       16.78      1.14 o 
  -3   2   7        1.38        1.70      0.48 o 
  -2   2   7       73.36       67.78      1.46 o 
  -1   2   7       13.28       12.72      0.63 o 
   0   2   7        2.07        4.16      0.45 o 
   1   2   7        5.87        6.49      0.51 o 
   2   2   7       29.57       26.41      1.11 o 
   3   2   7       13.62       14.27      0.95 o 
   4   2   7        0.59        0.63      0.60 o 
   5   2   7        1.97        2.35      0.75 o 
  -6   3   7        0.23        0.85      0.94 o 
  -5   3   7       41.89       42.60      2.10 o 
  -4   3   7      434.76      440.18      5.51 o 
  -3   3   7      114.84      111.99      1.84 o 
  -2   3   7        0.40        0.58      0.38 o 
  -1   3   7       44.31       52.25      1.06 o 
   0   3   7        0.76        0.43      0.35 o 
   1   3   7        4.81        5.59      0.49 o 
   2   3   7       45.55       45.19      1.48 o 
   3   3   7       47.11       44.27      1.62 o 
   4   3   7        4.52        5.03      0.77 o 
   5   3   7        2.24        1.10      0.74 o 
  -6   4   7        4.98        2.83      1.07 o 
  -5   4   7       59.86       61.30      2.42 o 
  -4   4   7      288.06      285.07      4.17 o 
  -3   4   7       84.11       82.40      1.60 o 
  -2   4   7       13.62       15.40      0.73 o 
  -1   4   7       50.07       47.78      1.27 o 
   0   4   7       17.22       15.50      0.68 o 
   1   4   7       54.29       50.14      1.06 o 
   2   4   7      131.49      131.10      2.21 o 
   3   4   7       41.43       38.08      1.36 o 
   4   4   7        1.36        1.63      0.75 o 
   5   4   7       11.58       11.23      1.17 o 
  -6   5   7        4.24        5.11      1.00 o 
  -5   5   7       66.20       69.17      2.49 o 
  -4   5   7       29.95       35.62      1.74 o 
  -3   5   7        0.21        0.19      0.54 o 
  -2   5   7        9.79        8.50      0.61 o 
  -1   5   7       49.71       54.53      1.14 o 
   0   5   7        7.82        8.98      0.57 o 
   1   5   7      359.48      344.92      3.55 o 
   2   5   7      102.40       97.87      1.89 o 
   3   5   7       27.60       25.26      1.36 o 
   4   5   7       13.69       14.11      1.19 o 
   5   5   7        1.84        3.49      0.91 o 
  -6   6   7        6.89       11.07      1.23 o 
  -5   6   7        0.00       -0.26      1.05 o 
  -4   6   7       16.44       14.79      1.01 o 
  -3   6   7        4.74        4.87      0.69 o 
  -2   6   7        0.03        0.23      0.38 o 
  -1   6   7        1.09        0.54      0.39 o 
   0   6   7       79.17       81.11      1.53 o 
   1   6   7        0.00       -0.33      0.39 o 
   2   6   7        0.86        0.05      0.44 o 
   3   6   7        0.21        1.29      0.64 o 
   4   6   7       88.16       80.51      2.23 o 
   5   6   7        2.24        2.51      0.87 o 
  -5   7   7        1.13        1.76      0.76 o 
  -4   7   7       11.22       11.47      0.93 o 
  -3   7   7       41.71       42.55      2.24 o 
  -2   7   7        1.98        2.31      0.56 o 
  -1   7   7        1.40        1.03      0.46 o 
   0   7   7        6.70        6.77      0.61 o 
   1   7   7      314.78      311.70      3.34 o 
   2   7   7       54.65       54.58      1.51 o 
   3   7   7        8.96        8.75      0.94 o 
   4   7   7       11.80       13.28      1.20 o 
  -5   8   7        3.25        4.11      0.84 o 
  -4   8   7       88.17       85.78      2.04 o 
  -3   8   7        2.57        3.01      0.64 o 
  -2   8   7        5.05        4.43      0.94 o 
  -1   8   7       16.67       14.15      0.75 o 
   0   8   7       36.78       39.29      1.06 o 
   1   8   7      461.18      463.32      4.93 o 
   2   8   7      267.03      266.09      4.60 o 
   3   8   7        9.86       11.01      1.23 o 
   4   8   7        0.00       -0.59      0.69 o 
  -5   9   7        0.05       -0.55      0.58 o 
  -4   9   7       87.92       86.28      2.03 o 
  -3   9   7       21.84       20.75      1.15 o 
  -2   9   7        1.72        0.56      0.52 o 
  -1   9   7        3.43        2.82      0.48 o 
   0   9   7       38.02       33.53      1.15 o 
   1   9   7      545.34      538.28     14.08 o 
   2   9   7      115.21      112.55      2.39 o 
   3   9   7       35.31       37.19      1.67 o 
   4   9   7       11.17       14.38      1.24 o 
  -5  10   7        4.66        4.56      1.22 o 
  -4  10   7       11.43        9.49      0.93 o 
  -3  10   7       46.86       44.61      2.18 o 
  -2  10   7       45.05       41.54      1.42 o 
  -1  10   7       41.62       38.77      1.11 o 
   0  10   7      124.15      111.80      1.93 o 
   1  10   7        8.43        8.62      0.90 o 
   2  10   7       14.30       15.96      1.45 o 
   3  10   7        7.32        9.04      0.99 o 
   4  10   7        0.19        0.99      0.75 o 
  -5  11   7        7.20        6.52      0.91 o 
  -4  11   7        0.01       -0.15      0.57 o 
  -3  11   7        3.49        3.31      0.70 o 
  -2  11   7        0.00        0.13      0.52 o 
  -1  11   7       11.19       10.06      0.76 o 
   0  11   7       21.48       21.01      1.02 o 
   1  11   7       15.13       14.61      1.08 o 
   2  11   7        4.79        4.18      1.00 o 
   3  11   7       17.50       16.29      1.23 o 
   4  11   7        0.11        0.46      0.68 o 
  -4  12   7       11.64       13.97      1.07 o 
  -3  12   7        2.24        1.84      0.64 o 
  -2  12   7       22.97       20.15      1.30 o 
  -1  12   7       10.82       11.19      0.81 o 
   0  12   7      294.36      276.87      3.47 o 
   1  12   7        0.12       -0.16      0.52 o 
   2  12   7        2.08        2.52      0.76 o 
   3  12   7        2.38        2.47      0.76 o 
   4  12   7        2.46        1.69      0.83 o 
  -4  13   7        4.30        4.91      0.83 o 
  -3  13   7        6.00        6.56      0.90 o 
  -2  13   7       33.12       33.23      1.63 o 
  -1  13   7      143.36      128.33      3.01 o 
   0  13   7       19.92       17.25      1.27 o 
   1  13   7        0.73        0.94      0.58 o 
   2  13   7        0.18        1.41      0.71 o 
   3  13   7        1.41        2.26      0.92 o 
  -4  14   7        0.85        2.12      0.74 o 
  -3  14   7        5.61        5.23      0.91 o 
  -2  14   7        9.52        8.68      0.97 o 
  -1  14   7       62.73       53.86      2.07 o 
   0  14   7        0.23       -0.06      0.58 o 
   1  14   7        0.19        1.06      0.63 o 
   2  14   7        4.99        4.85      0.89 o 
   3  14   7        5.71        6.26      1.14 o 
  -3  15   7        4.67        6.16      0.92 o 
  -2  15   7        1.58        2.27      0.76 o 
  -1  15   7        9.77        9.34      1.35 o 
   0  15   7        4.77        3.70      0.67 o 
   1  15   7       19.78       20.61      1.26 o 
   2  15   7        0.64        1.89      0.75 o 
   3  15   7        0.44        1.05      0.87 o 
  -3  16   7        0.21        0.08      0.72 o 
  -2  16   7       21.17       19.89      1.37 o 
  -1  16   7       13.23       12.44      1.17 o 
   0  16   7        0.64        0.64      0.65 o 
   1  16   7        0.90        1.48      0.65 o 
   2  16   7        7.18        7.12      0.98 o 
  -2  17   7        3.84        4.26      0.85 o 
  -1  17   7        0.04        0.24      0.69 o 
   0  17   7        1.03        1.44      0.72 o 
   1  17   7       21.48       20.76      1.30 o 
   2  17   7       21.55       20.35      1.45 o 
  -2  18   7        5.85        5.37      0.95 o 
  -1  18   7        0.52        1.21      0.77 o 
   0  18   7        1.80        2.14      0.83 o 
   1  18   7       13.08       16.44      1.22 o 
  -4   0   8       24.11       26.46      2.43 o 
  -2   0   8       11.37       11.43      0.94 o 
   0   0   8        8.72        6.66      0.80 o 
   2   0   8        3.41        3.71      0.91 o 
   4   0   8       23.05       22.93      1.87 o 
  -5   1   8       14.16       14.02      1.46 o 
  -4   1   8        0.99        0.92      0.90 o 
  -3   1   8        0.02       -0.52      0.56 o 
  -2   1   8       42.85       42.58      1.19 o 
  -1   1   8        9.95       10.65      0.67 o 
   0   1   8       27.42       27.10      0.90 o 
   1   1   8        3.54        2.96      0.57 o 
   2   1   8        2.53        4.18      0.65 o 
   3   1   8       35.09       39.99      1.49 o 
   4   1   8        1.34        0.67      0.68 o 
  -5   2   8        0.49        2.19      1.05 o 
  -4   2   8      140.47      139.35      3.26 o 
  -3   2   8      277.69      271.21      3.49 o 
  -2   2   8      123.56      121.38      1.92 o 
  -1   2   8       29.82       32.57      0.97 o 
   0   2   8       12.54       13.27      0.70 o 
   1   2   8        2.58        2.30      0.50 o 
   2   2   8        0.01        0.00      0.49 o 
   3   2   8       20.59       20.80      1.17 o 
   4   2   8       33.64       34.03      1.53 o 
  -5   3   8        6.64        8.25      1.22 o 
  -4   3   8      140.52      138.48      3.07 o 
  -3   3   8       53.02       52.91      1.38 o 
  -2   3   8       65.42       60.72      1.61 o 
  -1   3   8      127.08      121.82      1.99 o 
   0   3   8        8.93       10.33      0.64 o 
   1   3   8       87.61       94.39      1.67 o 
   2   3   8        1.98        1.26      0.55 o 
   3   3   8        2.34        2.75      0.67 o 
   4   3   8       27.88       25.03      1.55 o 
  -5   4   8        2.14        2.79      0.98 o 
  -4   4   8        0.91        1.85      0.75 o 
  -3   4   8        0.17        0.06      0.46 o 
  -2   4   8       20.25       20.54      0.94 o 
  -1   4   8       27.11       27.07      1.03 o 
   0   4   8        4.65        5.31      0.58 o 
   1   4   8       85.10       87.14      1.62 o 
   2   4   8       13.68       15.61      0.99 o 
   3   4   8       10.80       11.13      1.04 o 
   4   4   8        0.48        0.52      0.73 o 
  -5   5   8        1.91        1.93      0.75 o 
  -4   5   8       25.80       27.40      1.16 o 
  -3   5   8        1.46        0.36      0.49 o 
  -2   5   8        0.75        1.30      0.45 o 
  -1   5   8        0.67        1.69      0.50 o 
   0   5   8       15.82       16.07      0.96 o 
   1   5   8       11.67       14.29      0.83 o 
   2   5   8       87.40       83.02      2.55 o 
   3   5   8        5.31        6.48      0.92 o 
   4   5   8        0.87        1.74      1.27 o 
  -5   6   8        1.37        1.46      0.75 o 
  -4   6   8        0.30        1.29      0.55 o 
  -3   6   8        0.19        0.19      0.48 o 
  -2   6   8       10.23       11.19      0.79 o 
  -1   6   8        5.80        7.62      0.68 o 
   0   6   8       32.57       37.10      1.15 o 
   1   6   8        3.90        4.62      0.70 o 
   2   6   8        0.06       -0.51      0.59 o 
   3   6   8       25.74       22.64      1.41 o 
   4   6   8        0.09        0.76      0.73 o 
  -5   7   8        0.03        1.52      0.74 o 
  -4   7   8        2.91        1.71      0.70 o 
  -3   7   8        0.00       -0.45      0.46 o 
  -2   7   8       12.70       15.36      1.20 o 
  -1   7   8        1.94        1.33      0.44 o 
   0   7   8        9.44        8.14      0.69 o 
   1   7   8       66.01       65.93      1.82 o 
   2   7   8      158.58      155.44      2.93 o 
   3   7   8        0.08       -0.06      0.64 o 
   4   7   8        0.00       -0.30      0.69 o 
  -5   8   8        3.81        2.13      0.80 o 
  -4   8   8        3.33        4.96      0.79 o 
  -3   8   8       28.27       28.85      1.21 o 
  -2   8   8        0.96        0.94      0.50 o 
  -1   8   8        3.11        2.61      0.56 o 
   0   8   8       28.51       29.20      1.47 o 
   1   8   8      102.70      102.73      2.29 o 
   2   8   8       70.07       64.92      1.95 o 
   3   8   8        4.34        4.62      0.88 o 
   4   8   8       19.98       23.90      1.56 o 
  -5   9   8        1.01        0.73      0.73 o 
  -4   9   8        2.68        3.66      0.75 o 
  -3   9   8       12.32       12.71      1.10 o 
  -2   9   8        7.69        6.58      0.71 o 
  -1   9   8        8.88       10.45      0.74 o 
   0   9   8        4.80        5.27      0.72 o 
   1   9   8        0.00        0.46      0.67 o 
   2   9   8        0.53       -0.17      0.89 o 
   3   9   8        1.13        1.20      0.74 o 
  -4  10   8        1.31        0.93      0.68 o 
  -3  10   8       41.37       43.70      1.60 o 
  -2  10   8       99.95       89.24      2.02 o 
  -1  10   8       34.90       28.81      1.16 o 
   0  10   8        3.18        3.24      0.60 o 
   1  10   8       12.12       13.20      1.10 o 
   2  10   8       20.92       19.08      1.52 o 
   3  10   8       40.29       45.88      1.93 o 
  -4  11   8        3.22        3.16      0.76 o 
  -3  11   8       24.97       24.15      1.32 o 
  -2  11   8       37.97       31.33      1.41 o 
  -1  11   8       17.29       17.35      1.10 o 
   0  11   8       13.74       11.56      1.16 o 
   1  11   8        1.18        1.32      0.69 o 
   2  11   8        5.59        6.81      1.05 o 
   3  11   8        8.74        8.71      1.29 o 
  -4  12   8        0.07        0.06      0.68 o 
  -3  12   8        1.30        1.53      0.73 o 
  -2  12   8        1.95        1.60      0.63 o 
  -1  12   8        0.73        0.40      0.56 o 
   0  12   8        0.14        0.57      0.58 o 
   1  12   8       17.81       20.07      1.34 o 
   2  12   8        2.47        2.63      0.90 o 
   3  12   8       77.91       88.34      2.89 o 
  -3  13   8       14.64       13.83      1.21 o 
  -2  13   8       20.59       19.33      1.50 o 
  -1  13   8        0.09        0.73      0.61 o 
   0  13   8       30.98       29.31      1.55 o 
   1  13   8       14.88       13.39      1.17 o 
   2  13   8        0.50        0.59      0.71 o 
  -3  14   8       13.77       18.22      1.39 o 
  -2  14   8       56.98       56.22      2.09 o 
  -1  14   8       86.90       77.20      2.01 o 
   0  14   8        0.00       -0.34      0.60 o 
   1  14   8        3.52        4.35      0.86 o 
   2  14   8        0.03        1.03      0.77 o 
  -3  15   8        0.39        0.84      0.79 o 
  -2  15   8       45.86       34.55      1.78 o 
  -1  15   8      120.39      109.06      2.43 o 
   0  15   8       38.34       32.91      1.57 o 
   1  15   8        7.16        8.14      1.06 o 
  -2  16   8       57.27       55.44      2.72 o 
  -1  16   8       26.27       21.47      1.39 o 
   0  16   8       32.36       28.77      1.69 o 
   1  16   8        0.13        0.82      0.72 o 
  -5   0   9      265.70      264.72      7.17 o 
  -3   0   9       56.85       66.78      3.41 o 
  -1   0   9        1.35        1.74      0.65 o 
   1   0   9        1.98        2.79      1.53 o 
   3   0   9       15.53       18.56      2.40 o 
  -5   1   9        0.10        0.80      0.99 o 
  -4   1   9      188.45      200.93      4.15 o 
  -3   1   9       71.29       71.00      2.34 o 
  -2   1   9        0.04       -0.30      0.50 o 
  -1   1   9       48.46       52.38      1.35 o 
   0   1   9       36.74       42.29      1.57 o 
   1   1   9       25.57       27.60      1.21 o 
   2   1   9        7.74       11.10      0.91 o 
   3   1   9        5.25        6.34      0.91 o 
  -5   2   9       25.80       24.86      1.88 o 
  -4   2   9        0.22        0.27      0.92 o 
  -3   2   9        7.63        8.06      0.92 o 
  -2   2   9        5.28        4.95      0.62 o 
  -1   2   9        1.05        1.89      0.52 o 
   0   2   9       13.59       13.46      0.76 o 
   1   2   9       14.27       17.94      1.05 o 
   2   2   9        1.47        2.11      0.64 o 
   3   2   9        5.78        6.89      0.88 o 
  -5   3   9        0.38       -0.23      1.00 o 
  -4   3   9        2.06        2.77      0.99 o 
  -3   3   9       40.37       41.91      1.72 o 
  -2   3   9        6.44        7.45      0.70 o 
  -1   3   9       69.92       66.01      1.48 o 
   0   3   9       23.98       25.38      1.06 o 
   1   3   9       22.44       22.62      1.13 o 
   2   3   9        2.06        4.44      0.73 o 
   3   3   9        5.16        5.52      0.91 o 
  -5   4   9        0.39        1.29      0.98 o 
  -4   4   9       24.40       25.84      1.81 o 
  -3   4   9        2.79        3.99      0.70 o 
  -2   4   9        0.57        0.46      0.54 o 
  -1   4   9        5.44        5.98      0.67 o 
   0   4   9      136.77      133.85      2.58 o 
   1   4   9      270.35      284.08      5.32 o 
   2   4   9       59.52       63.19      1.79 o 
   3   4   9        0.25        0.12      0.71 o 
  -4   5   9        1.45        0.41      1.00 o 
  -3   5   9        0.42        0.98      0.61 o 
  -2   5   9        0.86        1.32      0.57 o 
  -1   5   9        0.20       -0.49      0.47 o 
   0   5   9      111.51      111.78      2.15 o 
   1   5   9      199.15      196.35      3.29 o 
   2   5   9       64.26       66.87      2.05 o 
   3   5   9        3.59        3.33      0.85 o 
  -4   6   9        7.17        8.71      1.03 o 
  -3   6   9        6.39        6.71      0.75 o 
  -2   6   9       26.57       23.93      1.21 o 
  -1   6   9        0.31        0.62      0.48 o 
   0   6   9       21.19       21.87      1.19 o 
   1   6   9       26.04       27.09      1.64 o 
   2   6   9       24.35       20.08      2.24 o 
   3   6   9        1.25        0.97      0.72 o 
  -4   7   9        2.57        2.79      0.82 o 
  -3   7   9        0.91        1.69      0.57 o 
  -2   7   9        7.04        7.86      0.76 o 
  -1   7   9        3.88        3.30      0.63 o 
   0   7   9       15.98       16.77      1.16 o 
   1   7   9        1.59        1.92      0.81 o 
   2   7   9       30.33       31.63      1.89 o 
   3   7   9        1.53        1.42      0.78 o 
  -4   8   9        1.45        1.31      0.73 o 
  -3   8   9        3.09        1.41      0.59 o 
  -2   8   9        0.76        0.71      0.54 o 
  -1   8   9       18.87       18.09      0.98 o 
   0   8   9        0.17        0.58      0.60 o 
   1   8   9       83.34       81.72      2.17 o 
   2   8   9       32.51       32.21      1.92 o 
   3   8   9        0.79        0.89      0.87 o 
  -4   9   9        0.07        0.66      0.60 o 
  -3   9   9        0.72        0.95      0.58 o 
  -2   9   9        1.79        2.36      0.61 o 
  -1   9   9       49.76       48.97      1.80 o 
   0   9   9       29.95       30.82      2.10 o 
   1   9   9       50.37       43.17      2.44 o 
   2   9   9        4.82        5.94      1.07 o 
  -3  10   9        0.08       -0.11      0.53 o 
  -2  10   9       11.19       10.54      0.97 o 
  -1  10   9       38.41       35.56      1.66 o 
   0  10   9        9.50        8.21      0.94 o 
   1  10   9        7.40        7.99      0.98 o 
   2  10   9        0.75        1.54      0.93 o 
  -3  11   9        2.04        2.02      0.67 o 
  -2  11   9        0.01       -0.24      0.57 o 
  -1  11   9        0.75        0.63      0.62 o 
   0  11   9        0.03        0.91      0.67 o 
   1  11   9        1.97        2.12      0.78 o 
   2  11   9        0.05        0.95      0.87 o 
  -3  12   9        1.64        2.85      0.91 o 
  -2  12   9       10.55        9.74      0.97 o 
  -1  12   9       11.93       11.98      1.04 o 
   0  12   9        0.15        1.23      0.69 o 
   1  12   9        2.77        4.14      0.87 o 
   2  12   9        0.80       -0.73      0.93 o 
  -2  13   9        0.49        1.15      0.67 o 
  -1  13   9        3.81        5.55      0.85 o 
   0  13   9        5.85        8.17      1.58 o 
   1  13   9        4.07        4.11      0.89 o 
  -1  14   9        1.70        1.25      0.77 o 
   0  14   9       12.46        9.66      1.10 o 
  -4   0  10       14.18       16.30      2.30 o 
  -2   0  10        5.81        9.40      1.53 o 
   0   0  10        0.06        0.18      1.00 o 
   2   0  10        5.71        6.98      1.25 o 
  -4   1  10      125.60      130.11      3.40 o 
  -3   1  10       10.64       11.35      1.33 o 
  -2   1  10        0.00       -0.33      0.59 o 
  -1   1  10        3.92        5.87      0.75 o 
   0   1  10        7.72        9.31      0.96 o 
   1   1  10       26.81       27.78      1.32 o 
   2   1  10        0.32       -0.51      0.61 o 
  -4   2  10       35.36       42.56      3.17 o 
  -3   2  10       33.88       32.99      1.93 o 
  -2   2  10        1.57        1.89      0.73 o 
  -1   2  10        6.80        5.26      0.69 o 
   0   2  10        1.86        3.19      0.77 o 
   1   2  10        0.01        1.34      0.76 o 
   2   2  10        0.05        0.16      0.67 o 
  -4   3  10        3.41        3.67      1.09 o 
  -3   3  10        0.00       -0.24      0.86 o 
  -2   3  10        2.10        2.39      0.83 o 
  -1   3  10        0.64        1.07      0.56 o 
   0   3  10        2.67        1.40      0.66 o 
   1   3  10       32.51       31.28      1.60 o 
   2   3  10       60.02       65.46      2.15 o 
  -4   4  10        1.86        3.24      1.09 o 
  -3   4  10        0.38        1.21      0.74 o 
  -2   4  10        2.44        1.65      0.78 o 
  -1   4  10        0.56        1.23      0.54 o 
   0   4  10        1.14        1.96      0.79 o 
   1   4  10       85.93       82.30      2.19 o 
   2   4  10       22.45       20.31      1.61 o 
  -3   5  10       31.21       28.96      1.59 o 
  -2   5  10        9.08        8.74      0.91 o 
  -1   5  10        0.14       -0.07      0.61 o 
   0   5  10       15.58       15.67      1.05 o 
   1   5  10        2.12        2.53      1.54 o 
   2   5  10        0.07        1.02      0.88 o 
  -3   6  10        1.29        2.09      0.81 o 
  -2   6  10      112.52      118.43      2.41 o 
  -1   6  10        2.54        2.90      0.64 o 
   0   6  10        1.68        2.73      0.75 o 
   1   6  10       22.82       24.28      2.74 o 
   2   6  10        9.23       12.91      1.40 o 
  -3   7  10       17.72       19.61      1.26 o 
  -2   7  10        5.10        6.69      0.86 o 
  -1   7  10       50.25       49.46      2.31 o 
   0   7  10        1.93        1.39      0.71 o 
   1   7  10        0.04        0.77      0.83 o 
   2   7  10       15.01       14.22      1.45 o 
  -3   8  10        0.76        1.58      0.62 o 
  -2   8  10       21.33       21.43      1.28 o 
  -1   8  10        0.17       -0.19      0.75 o 
   0   8  10        0.48        1.35      0.74 o 
   1   8  10       17.75       16.60      1.47 o 
  -2   9  10        0.32        0.04      0.63 o 
  -1   9  10        1.32        0.51      0.76 o 
   0   9  10        0.03       -0.03      0.65 o 
   1   9  10        0.97        0.22      0.83 o 
  -2  10  10        0.98       -0.02      0.63 o 
  -1  10  10        0.85        1.42      0.79 o 
   0  10  10        0.01        0.91      0.73 o 
   1  10  10        1.45        1.43      0.87 o 
  -1  11  10        1.73        2.18      0.98 o 
   0  11  10        0.52        1.54      0.75 o 
  -1   0  11       37.91       44.55      3.88 o 
   1   0  11      184.45      192.43      5.70 o 
  -2   1  11        0.40        2.03      0.80 o 
  -1   1  11        0.43       -0.03      0.72 o 
   0   1  11      169.65      176.98      3.75 o 
   1   1  11       52.16       59.19      2.94 o 
  -2   2  11        1.68        2.54      1.28 o 
  -1   2  11        1.23        2.25      0.85 o 
   0   2  11        2.85        3.73      0.96 o 
   1   2  11       14.82       14.34      1.68 o 
  -2   3  11        1.65        4.24      0.90 o 
  -1   3  11        3.06        3.66      0.86 o 
   0   3  11        2.49        2.21      0.86 o 
   1   3  11       18.85       19.78      1.60 o 
  -2   4  11        0.42        0.31      0.71 o 
  -1   4  11        0.00        0.00      1.09 o 
   0   4  11        9.35       11.40      1.09 o 
  -2   5  11        8.40       10.27      1.18 o 
  -1   5  11       38.86       43.11      1.83 o 
   0   5  11        0.37        0.15      0.81 o 
  -1   6  11       21.27       21.60      1.61 o 
   0   6  11        0.79        1.87      0.85 o 
                                                 
